# Supplementary material for: MicroRNA-130b Suppresses Malignant Behaviours and Inhibits the Activation of the PI3K/Akt Signaling Pathway by Targeting MET in Pancreatic Cancer
Source: Biochem Genet. 2024 Apr 12;63(2):1660–85. doi: 10.1007/s10528-024-10696-7 (PMC11929638; doi:10.1007/s10528-024-10696-7)
Supplement: Supplementary file 1 — Supplementary file1 (XLSX 10 KB) [file 10528_2024_10696_MOESM1_ESM.xlsx]

## Sheet: Sheet1
Supplementary Table S1 Sequences of primers, miRNA mimic and inhibitor
Name	Sequences
MET	5'-CATGCCGACAAGTGCAGTA-3'
	5'-TCTTGCCATCATTGTCCAAC-3'
TBL1XR1	5'-CTAGCACCTTAGGGCAGCATAAAG-3'
	5'-GTCTTGTCTACTCCAGCACTTAGG-3'
GAPDH	5'-GGAGCGAGATCCCTCCAAAAT-3'
	5'-GGCTGTTGTCATACTTCTCATGG-3'
miR-130b mimic	5'-AGCUACAUUGUCUGCUGGGUUUC-3'
	5'-CAGUGCAAUGAUGAAAGGGCAU-3'
MiR-130b inhibitor	5'-CAGUGCAAUGAUGAAAGGGCAU-3'
	5'-AUGCCCUUUCAUCAUUGCACUG-3'
si-MET	5'-GUGCCACUAACUACAUUUATT-3'
