# Supplementary material for: MicroRNA-130b Suppresses Malignant Behaviours and Inhibits the Activation of the PI3K/Akt Signaling Pathway by Targeting MET in Pancreatic Cancer
Source: Biochem Genet. 2024 Apr 12;63(2):1660–85. doi: 10.1007/s10528-024-10696-7 (PMC11929638; doi:10.1007/s10528-024-10696-7)
Supplement: Supplementary file 2 — Supplementary file2 (XLSX 9 KB) [file 10528_2024_10696_MOESM2_ESM.xlsx]

## Sheet: Sheet1
Online source 2 Clinical characteristics of PDAC patients in GEO datasets
Characteristic	Demographic
	miRNA datasets
	GSE24279	GSE32678	GSE41369
Gender(F:M)	53/83	13/12	6/3
Age (≤65/>65 yrs)	75/61	9/16	3/6
Tumor grade (I-II/III-IV)	40/96	25/0	9/0
	mRNA datasets
	GSE60979	GSE56560	GSE62165
Gender(F:M)	24/25	45276	53/65
Age (≤65/>65 yrs)	Median age: 67(34-84y)	15/13	58/60
Tumor grade (I-II/III-IV)	29/20	45217	38/80
