# Supplementary material for: MicroRNA-130b Suppresses Malignant Behaviours and Inhibits the Activation of the PI3K/Akt Signaling Pathway by Targeting MET in Pancreatic Cancer
Source: Biochem Genet. 2024 Apr 12;63(2):1660–85. doi: 10.1007/s10528-024-10696-7 (PMC11929638; doi:10.1007/s10528-024-10696-7)
Supplement: Supplementary file 3 — Supplementary file3 (XLSX 115 KB) [file 10528_2024_10696_MOESM3_ESM.xlsx]

## Sheet: Sheet1
Online source 3 1613 DEmRNAs between pancreatic cancer samples and non-tumorous samples
mRNA ID		GSE24279		GSE32678		GSE41369
	Up/Down	P	Log2FC	P	Log2FC	P	Log2FC
ABAT	Down	1.27e-05	-1.15651	6.58e-06	-1.87993	-	-
ABCC6	Down	1.67e-08	-1.24782	0.000269	-1.3461	-	-
ABCC8	Down	0.0135	-1.4509	-	-	0.00511	-1.17
ABHD17C	Up	-	-	0.000157	1.44798	6.67e-15	2.52
ABLIM3	Up	-	-	3.54e-07	1.19937	3.6e-14	2.17
ABRACL	Up	5.84e-08	1.82821	-	-	4.96e-19	1.28
ACACB	Down	5.26e-08	-1.51733	-	-	6.59e-18	-1.94
ACADL	Down	2.23e-06	-2.49565	0.00119	-1.44747	2.65e-23	-3.51
ACAT1	Down	-	-	1.67e-08	-1.57902	7.48e-17	-1.81
ACER3	Up	2.39e-08	1.07957	-	-	1.44e-18	1.2
ACSL5	Up	6.29e-10	2.59784	3.88e-07	1.85899	-	-
ACSM6	Down	5.45e-08	-1.14097	1.53e-05	-1.52215	1.87e-20	-1.14
ACSS1	Down	4.52e-06	-1.20341	-	-	1.26e-14	-1.78
ACTA2	Up	1.28e-07	1.57021	8.58e-05	1.82727	-	-
ACTB	Up	2.47e-10	1.01061	1.33e-08	1.4715	1.08e-27	1.38
ACTG2	Up	0.0225	1.6081	-	-	6.54e-11	3.77
ACTN1	Up	3.31e-06	1.05295	2.15e-06	1.00439	-	-
ACTR3	Up	2.92e-13	1.38547	-	-	9.72e-24	1.03
ADAM10	Up	1.31e-07	1.43331	-	-	2.19e-19	1.37
ADAM12	Up	4.47e-06	2.3153	0.000167	1.55383	-	-
ADAM17	Up	2.55e-09	1.35527	-	-	7.87e-23	1.25
ADAM19	Up	5.3e-07	1.16385	1.75e-07	2.34266	-	-
ADAMTS12	Up	1.91e-08	1.87437	-	-	2.19e-07	1.11
ADAMTS17	Down	4.21e-09	-1.35	-	-	2.4e-19	-1.78
ADAMTS4	Up	-	-	0.000115	1.7221	1.07e-11	1.87
ADAMTS5	Up	-	-	0.000871	1.11844	5.18e-14	1.82
ADAMTSL3	Down	0.000326	-1.35432	0.000687	-1.0065	5.92e-08	-1.78
ADARB2	Down	5.35e-08	-1.10674	1.87e-06	-1.00897	-	-
ADCY1	Down	7.31e-10	-1.39891	4.81e-07	-1.84248	1.88e-16	-1.79
ADCY7	Up	-	-	0.000159	1.11539	1.78e-22	2.05
ADGRF1	Up	0.000229	2.5121	2.16e-07	2.64107	-	-
ADGRL4	Up	6.9e-05	1.64736	-	-	1.29e-11	1.16
ADGRV1	Down	0.000213	-1.35907	0.000402	-1.09349	-	-
ADHFE1	Down	3.3e-06	-1.30903	-	-	4.72e-14	-1.66
AEBP1	Up	-	-	8.22e-07	2.2162	1.06e-20	2.62
AGMO	Up	-	-	0.000225	1.61854	0.000231	1.64
AGR2	Up	0.000245	2.63157	-	-	0.000537	1.9
AGR3	Up	-	-	0.000148	1.85787	0.00211	1.6
AGT	Up	-	-	0.00043	1.26612	3.05e-06	1.91
AHNAK2	Up	1.02e-07	3.0577	1.93e-07	1.92792	5.39e-29	4.68
AHR	Up	1.8e-12	2.21071	9.62e-08	1.53364	1.93e-27	2.01
AIM2	Up	0.00892	1.3396	0.00368	1.37034	0.00363	1.34
AK4	Up	1.11e-06	1.84698	2.71e-05	1.30227	-	-
AKAP7	Down	6.1e-05	-1.13841	0.000106	-1.40023	-	-
AKR1B10	Up	-	-	4.21e-05	2.86976	5.1e-06	2.8
AKR1B15	Up	-	-	0.000201	2.16561	0.00426	1.08
AKR7A3	Down	-	-	0.00017	-1.63807	1.36e-07	-2.3
ALB	Down	6.2e-09	-5.9293	2.2e-05	-4.49572	1.08e-14	-5.3
ALDH1A1	Down	-	-	0.000302	-1.01276	3.85e-07	-1.48
ALDH1L1	Down	1.31e-06	-1.26178	0.000653	-1.20148	1.36e-05	-1.07
ALDH6A1	Down	-	-	4.09e-07	-1.14873	1.12e-22	-1.65
ALDOC	Up	-	-	0.000105	1.05709	1.74e-10	1.68
ALKAL2	Down	9.44e-07	-1.92773	0.000155	-1.9963	1.32e-09	-3.69
ALOX5	Up	4.61e-05	1.12223	-	-	7.11e-12	1.72
ALOX5AP	Up	1.05e-06	1.96342	-	-	3.74e-18	2.19
ALX4	Down	5.15e-07	-1.1534	1.72e-08	-1.42483	-	-
AMBP	Down	6.25e-06	-2.74413	0.0023	-2.43529	5.45e-06	-2.72
AMHR2	Down	1.13e-11	-1.33957	6.67e-08	-1.69945	-	-
AMIGO2	Up	0.000188	1.64007	6.57e-05	1.63407	-	-
AMN	Down	-	-	0.000378	-1.42709	8.77e-19	-1.01
AMY2B	Down	0.00484	-3.29242	-	-	2.78e-06	-4.55
ANAPC16	Down	-	-	2.42e-09	-1.07771	5.85e-18	-1.12
ANGEL1	Down	-	-	1.01e-08	-1.2466	1.28e-25	-1.77
ANGPT2	Up	0.000238	1.08356	5.04e-06	1.66545	-	-
ANGPTL2	Up	-	-	6.72e-06	1.63566	8.99e-22	2.91
ANKEF1	Down	0.000892	-1.04235	1.52e-05	-1.06272	-	-
ANKRD22	Up	2.31e-05	2.17485	-	-	2.73e-07	1.64
ANKRD53	Down	2.18e-07	-1.03667	3.61e-07	-2.79168	-	-
ANLN	Up	5.57e-08	2.89101	4.27e-06	1.61768	1.2e-21	3.66
ANO1	Up	8.64e-05	1.43677	4.24e-10	1.94247	-	-
ANOS1	Up	5.8e-06	1.43092	0.000545	1.27317	2.9e-20	2.28
ANPEP	Down	0.000126	-2.62175	0.000878	-2.00219	1.35e-12	-3.77
ANTXR1	Up	9.46e-09	1.79338	7.17e-06	1.92639	-	-
ANTXR2	Up	1.92e-09	1.60335	5.5e-07	1.14842	-	-
ANXA1	Up	8.15e-08	1.73447	1.19e-05	1.87771	1.82e-20	1.96
ANXA10	Up	0.0319	1.86286	0.000607	2.12472	0.0101	1.67
ANXA2	Up	6.18e-08	1.14445	1.06e-06	1.25878	-	-
ANXA9	Down	0.000213	-1.22842	0.00158	-1.30226	5.8e-08	-1.93
AOC1	Up	-	-	1.77e-05	1.8261	1.04e-05	1.65
AOC3	Up	-	-	0.00249	1.10632	2e-08	1.28
AOX1	Down	9.51e-06	-2.43907	0.000425	-1.62325	2.04e-12	-2.96
APOBEC1	Up	-	-	0.000254	1.51825	9.39e-05	1.96
APOBEC2	Down	8.3e-07	-1.42227	-	-	2.8e-05	-1.38
APOC1	Up	-	-	0.00725	1.2908	1.65e-08	1.88
APOE	Up	-	-	0.000819	1.20619	6.88e-12	2.18
APOH	Down	0.000369	-1.72313	0.00393	-1.45805	4.2e-08	-1.97
AQP1	Down	0.000173	-1.17606	0.00014	-1.08496	2.41e-08	-1.87
AQP7	Down	0.00021	-1.0421	-	-	1e-30	-1.31
AQP8	Down	5.52e-07	-3.68139	1.59e-06	-4.06762	9.79e-15	-6.17
AQP9	Up	0.00999	1.49686	-	-	2.65e-09	2.07
ARAP2	Up	3.85e-05	1.02923	-	-	2.1e-17	1.15
AREG	Up	0.000422	1.19669	5.11e-06	2.08981	2.54e-14	3.06
ARHGAP15	Up	5.47e-05	1.28817	-	-	3.36e-05	1.11
ARHGAP26	Up	4.34e-05	1.0653	7.1e-06	1.0281	-	-
ARHGAP42	Up	6.38e-09	1.8823	4.5e-08	1.2907	3.58e-26	2.52
ARHGDIB	Up	2.7e-09	2.15825	0.00135	1.03245	3.56e-16	1.64
ARHGDIG	Down	1.15e-12	-2.1044	2.06e-06	-2.09257	-	-
ARL14	Up	0.0276	1.29271	0.000696	1.57152	0.00957	1.16
ARL4C	Up	-	-	1.5e-05	1.57361	3.22e-28	2.4
ARMC9	Up	-	-	1.11e-06	1.41661	2.8e-12	1.2
ARNTL2	Up	9.21e-05	1.52527	1.33e-07	1.18714	2.06e-21	3.06
ARPIN	Down	1.65e-09	-1.12397	-	-	2.84e-20	-1.15
ARRDC3	Up	1.58e-05	1.30668	-	-	1.42e-11	1.01
ARSE	Down	5.22e-06	-1.98871	1.7e-05	-2.23756	1.85e-19	-2.78
ASAP1	Up	4.1e-07	1.17112	-	-	2.63e-25	1.74
ASB16	Down	6.16e-08	-1.07168	1.75e-06	-2.25065	-	-
ASPHD2	Up	-	-	2.19e-05	1.28547	7.41e-09	1.72
ASPM	Up	1.28e-05	1.32809	5.13e-06	1.82329	7.7e-16	2.54
ASPN	Up	5.65e-06	2.19896	0.00621	1.46931	4.34e-12	1.82
ATAD2	Up	7.98e-07	1.26685	2.73e-06	1.20322	4.69e-07	1.07
ATAD3C	Down	2.41e-07	-1.09812	-	-	8.51e-15	-1
ATL3	Up	1.35e-06	1.04668	-	-	8.82e-15	1.37
ATP10A	Up	-	-	2.84e-08	2.11619	1.07e-08	1.01
ATP10B	Up	0.0185	1.43816	0.000679	1.04566	0.000226	1.59
ATP11B	Up	4.25e-10	1.70511	-	-	3.33e-13	1.28
ATP1A3	Down	-	-	0.000416	-1.18716	1.8e-26	-1.02
ATP1B2	Down	1.09e-09	-1.29234	-	-	1.2e-23	-1.27
ATP1B3	Up	7.69e-08	1.69224	2.81e-06	1.05925	1.58e-19	2.01
ATP2C2	Up	-	-	9.34e-05	1.58633	2.28e-08	1.92
ATP4A	Down	5.03e-10	-1.41694	1.21e-06	-2.74957	5.06e-25	-1.56
AVP	Down	2.2e-07	-1.03789	0.000672	-1.02064	-	-
AZGP1	Down	2.05e-05	-2.15779	0.000102	-2.22422	1.35e-12	-3.29
AZU1	Down	5.58e-06	-1.12421	2.68e-06	-1.75224	-	-
B3GALNT2	Down	6.05e-09	-1.06718	-	-	1.87e-17	-1.1
B3GALT4	Up	-	-	1.14e-06	1.02296	1.11e-15	1.19
B3GNT3	Up	-	-	1.36e-06	2.05621	1.17e-08	1.82
B3GNT5	Up	0.00015	1.21076	6.55e-07	1.31931	6.55e-18	1.74
B4GALT5	Up	6.39e-06	1.05213	-	-	5.18e-23	1.5
B9D1	Down	-	-	3.16e-05	-1.04696	4.44e-17	-1.16
BACE1	Down	3.19e-11	-2.15372	1.23e-07	-2.38068	-	-
BAG2	Up	0.00912	1.01115	-	-	8.73e-10	1.32
BAIAP3	Down	0.000107	-1.0129	-	-	2.61e-29	-1.14
BANF2	Down	1.97e-09	-2.1206	1.53e-08	-2.06759	-	-
BANK1	Up	0.00054	1.56464	0.00601	1.44147	-	-
BASP1	Up	-	-	0.000301	1.54453	1.8e-25	2.52
BATF	Up	-	-	4.89e-06	1.64893	4.56e-17	2.09
BCAS1	Up	0.00107	1.42958	1.09e-05	1.86349	1.33e-05	1.65
BCL2A1	Up	1.48e-05	1.7069	0.00496	1.23179	-	-
BDKRB1	Up	0.0255	1.14662	0.000405	1.4899	-	-
BEGAIN	Down	1.54e-09	-1.32371	0.00467	-1.10529	-	-
BEX1	Down	0.000547	-2.26245	0.00299	-1.72401	8.87e-07	-3.01
BEX2	Down	1.2e-09	-1.84094	0.000468	-1.0441	-	-
BGN	Up	8.06e-06	1.52914	1.48e-07	1.93088	9.36e-26	2.66
BHLHA15	Down	2.89e-10	-3.22074	4.31e-06	-1.57398	1.23e-24	-1.71
BHLHE40	Up	-	-	6.24e-05	1.05682	3.92e-19	2.21
BIK	Up	-	-	7.44e-07	1.83552	6.05e-14	2.13
BIRC3	Up	2.15e-06	1.78909	4.91e-05	1.6402	-	-
BLM	Up	-	-	0.000645	1.01126	1.62e-08	1.2
BLZF1	Up	2.45e-05	1.2949	-	-	1.66e-12	1.04
BMP8A	Up	-	-	5.29e-05	1.1318	1.1e-10	1.79
BMPR2	Up	1.04e-08	1.48143	4.04e-06	1.05329	3.97e-21	1.23
BNC2	Up	2.02e-05	1.46455	0.00012	1.26571	2.45e-18	2.5
BNIP2	Up	4.75e-07	1.30195	-	-	3.28e-19	1.14
BNIP3	Down	1.07e-07	-2.52113	7.11e-05	-1.78649	1.95e-21	-1.02
BNIP3L	Up	-	-	4.2e-06	1.05525	1.23e-13	1.05
BORA	Up	6.47e-05	1.10362	-	-	1.59e-11	1.57
BRSK2	Down	3.21e-13	-1.99384	1.33e-05	-1.77876	1.9e-44	-2.6
BSPRY	Down	5.27e-07	-1.60053	-	-	5.89e-13	-1.77
BST1	Up	-	-	0.000476	1.12251	3.78e-22	2.39
BST2	Up	-	-	0.000115	1.03611	1.22e-18	2.18
BTG2	Down	3.76e-07	-1.57776	0.000286	-1.06535	6.04e-14	-2.4
BTK	Up	0.00015	1.2647	0.00479	1.12931	-	-
BTN3A2	Up	5.71e-06	1.06084	-	-	3.12e-13	1.31
BUB1	Up	2.7e-05	1.4082	0.000982	1.0814	4.9e-14	2.51
BUB1B	Up	-	-	1.41e-05	1.24296	1.15e-09	1.5
BZW1	Up	4.31e-08	1.24644	-	-	3.76e-19	1.16
C11orf1	Down	-	-	8.64e-07	-1.13142	3.11e-13	-1.1
C11orf96	Up	-	-	3.8e-05	1.51855	2.56e-07	1.17
C15orf48	Up	0.0463	1.04442	2.79e-07	1.79727	-	-
C15orf61	Down	-	-	1.64e-07	-1.04835	2.17e-23	-1.29
C16orf54	Up	-	-	0.00747	1.26993	1.82e-08	1.94
C19orf33	Up	-	-	3.63e-06	2.33412	9.25e-20	3.51
C19orf73	Down	6.02e-08	-1.17448	1.47e-07	-1.13413	-	-
C1GALT1	Up	1.32e-06	1.80646	5.77e-07	1.37974	5.77e-20	2.14
C1orf54	Up	-	-	1.22e-05	1.05222	1.78e-16	1.59
C1orf56	Down	-	-	7.9e-06	-1.12626	1.6e-17	-1.12
C1QA	Up	0.000236	1.35581	-	-	1.35e-09	1.41
C1QB	Up	2.17e-05	1.37468	-	-	5.43e-12	1.84
C1QC	Up	0.000182	1.32106	0.000262	1.08306	-	-
C1QL1	Down	4.02e-07	-1.16024	-	-	3.72e-07	-1.13
C1R	Up	-	-	3.87e-06	1.34642	2.08e-17	1.63
C1S	Up	5.73e-06	1.22887	0.000136	1.14263	-	-
C21orf62	Down	0.00014	-1.21857	1.75e-06	-1.34178	-	-
C2CD4B	Down	-	-	0.000641	-1.89325	8.84e-10	-3.03
C3	Up	0.00128	1.09337	-	-	1.53e-06	1.33
C3AR1	Up	1.16e-05	1.64377	-	-	4.66e-12	1.58
C5	Down	9.45e-07	-1.7139	1.23e-08	-1.83935	2.17e-19	-3.44
C6orf222	Up	-	-	0.000199	2.22131	0.00345	1.57
CA12	Down	0.0118	-1.21702	0.000868	-1.34246	-	-
CA13	Up	-	-	1.81e-09	1.77616	1.45e-15	2.28
CA4	Down	4.32e-09	-1.49987	4.23e-05	-1.51803	1.08e-18	-2.62
CALCRL	Up	0.000326	1.50189	-	-	1.75e-07	1.26
CALD1	Up	1.05e-08	1.52135	8.54e-06	1.67861	-	-
CALML6	Down	1.71e-08	-1.06288	9.61e-05	-1.11806	-	-
CAMK2N1	Up	6.14e-07	1.32616	1.29e-08	1.52055	2.75e-20	2.31
CAMK2N2	Down	4.65e-09	-1.31774	6.98e-05	-2.41504	4.35e-24	-3.01
CAMSAP2	Up	5.55e-07	1.29979	1.38e-06	1.2707	5.26e-23	1.25
CAPG	Up	7.44e-07	1.44436	0.000682	1.17376	1.53e-27	2.36
CAPN5	Up	-	-	8.87e-10	1.91663	6.69e-10	1.95
CAPN8	Up	-	-	1.04e-07	2.13487	1.06e-05	2.32
CAPRIN2	Up	0.00137	1.0693	1.81e-05	1.10552	-	-
CAPZA1	Up	2.62e-11	1.55362	-	-	6.01e-19	1.24
CAPZB	Up	1.63e-09	1.14544	-	-	7.52e-27	1.49
CASKIN1	Down	1.23e-07	-1.05528	8.29e-05	-1.04663	-	-
CATIP	Down	-	-	1.77e-06	-1.81705	6.66e-26	-1.3
CAVIN1	Up	-	-	3.77e-07	1.34503	1.08e-15	1.06
CBFA2T3	Down	1.04e-09	-1.4089	5.62e-06	-1.44267	-	-
CBLB	Up	1.58e-07	1.03611	1.15e-05	1.1512	2.71e-15	1.31
CBR3	Up	-	-	0.000136	1.09293	1.58e-17	1.73
CBS	Down	8.28e-11	-2.64372	0.000243	-1.90482	-	-
CBX7	Down	1.95e-07	-1.13152	1.57e-06	-1.09773	-	-
CCDC102B	Up	0.000129	1.34641	0.00015	1.61652	-	-
CCDC110	Down	9.88e-08	-1.46978	0.00049	-1.18451	-	-
CCDC14	Up	1.23e-06	1.24461	2.13e-06	1.07211	-	-
CCDC198	Down	0.0219	-1.09327	-	-	7.47e-06	-1.79
CCDC69	Down	6.39e-05	-1.01799	0.000192	-3.65257	1.28e-15	-2.21
CCDC70	Down	2.11e-06	-1.06478	-	-	1.09e-24	-1.05
CCDC78	Down	-	-	0.000194	-1.18245	3.62e-36	-1.6
CCKBR	Down	1.75e-12	-2.22901	5.4e-08	-3.28136	1e-20	-2.28
CCL13	Up	0.0227	1.23188	-	-	0.000181	1.52
CCL18	Up	5.86e-05	2.77368	0.000399	2.25786	4.55e-18	4.45
CCL19	Up	0.000331	2.33296	0.00087	1.76389	0.00944	1.4
CCL20	Up	0.00329	1.86599	0.00112	1.86516	-	-
CCNA2	Up	1.22e-05	1.33282	-	-	1.45e-18	2.52
CCNB1	Up	2.48e-06	2.04863	-	-	3.17e-14	2.45
CCNB2	Up	0.000102	1.67293	1.02e-05	1.91033	8.31e-13	2.33
CCR1	Up	2.06e-05	1.51801	-	-	1.61e-08	1.17
CD109	Up	7.67e-06	2.08438	9.1e-05	1.6147	-	-
CD1A	Up	-	-	0.000481	1.14073	0.000171	1.23
CD248	Up	-	-	0.00276	1.2018	1.35e-17	1.92
CD300A	Up	-	-	0.000423	1.17255	3.47e-17	1.89
CD300LF	Up	-	-	1.37e-05	1.3225	2.61e-07	1.14
CD38	Up	0.00555	1.04142	-	-	4.4e-06	1.75
CD3G	Up	0.000382	1.37594	0.00335	1.08456	-	-
CD48	Up	0.000807	1.33287	-	-	1.9e-06	1.71
CD52	Up	0.00351	1.21037	-	-	2.62e-09	2.11
CD53	Up	2.5e-08	2.142	0.0047	1.09744	-	-
CD55	Up	2.65e-07	1.77077	8.44e-05	1.22778	-	-
CD68	Up	4.49e-06	1.31843	7.06e-05	1.31235	-	-
CD9	Up	2.25e-06	1.21141	-	-	2.34e-11	1.17
CDC42EP4	Down	1.9e-07	-1.01495	-	-	3.85e-12	-1.14
CDC6	Up	9.56e-05	1.83567	-	-	4.36e-12	1.84
CDCA5	Up	-	-	1.68e-06	1.66321	4.44e-08	1.7
CDCA7	Up	0.00392	1.14535	0.000803	1.44045	-	-
CDCP1	Up	0.000108	1.36138	4.17e-05	1.04802	-	-
CDH11	Up	4.15e-10	2.49659	3.41e-05	2.06203	8.56e-32	3.61
CDH13	Up	-	-	0.00208	1.16244	2.04e-17	3.44
CDH17	Up	0.00963	2.28285	0.003	1.23936	-	-
CDH2	Up	0.0126	1.07469	5.2e-07	1.41987	1.82e-16	2.23
CDH22	Down	1.41e-09	-1.31832	-	-	2.56e-26	-1.13
CDH3	Up	0.00048	1.52508	2.68e-11	2.72662	4.06e-19	3.19
CDH6	Up	-	-	7.8e-07	1.25957	1.73e-09	1.62
CDIP1	Down	3.72e-08	-1.15656	-	-	1.29e-17	-1.16
CDK1	Up	0.00192	1.32001	1.44e-05	1.72177	-	-
CDKN3	Up	0.00611	1.03251	0.00179	1.19189	-	-
CEACAM1	Up	5.2e-06	2.16998	1.08e-06	1.57573	-	-
CEACAM5	Up	2.96e-05	4.07028	2.35e-06	3.75341	8.04e-14	5.45
CEACAM6	Up	1.26e-11	4.54911	5.42e-08	3.92022	4.25e-13	3.96
CEACAM7	Up	0.0133	2.11273	0.000532	1.7761	0.00734	1.74
CEL	Down	0.00263	-4.08465	0.00222	-3.6547	-	-
CELA2A	Down	0.00123	-4.27156	0.0086	-3.82716	2.62e-07	-6.02
CELA2B	Down	0.000574	-4.34217	0.00283	-4.37495	8.91e-07	-5.63
CELA3A	Down	0.0083	-3.87499	0.00332	-4.44785	8.88e-06	-5.09
CELA3B	Down	0.00457	-3.62337	0.000588	-5.00554	-	-
CELSR1	Up	-	-	1.1e-06	1.27517	3.34e-17	2.34
CEMIP	Up	2.6e-06	2.7097	1.8e-05	2.10764	3.94e-17	3.69
CENPF	Up	1.09e-06	1.71189	2.85e-07	2.57716	2.32e-15	2.63
CENPK	Up	1.01e-05	1.51529	1.13e-05	1.18065	5.02e-14	2.13
CENPU	Up	-	-	1.97e-05	1.39792	2.24e-08	1.13
CENPW	Up	-	-	2.93e-06	1.55252	1.8e-18	2.24
CEP135	Up	-	-	4.91e-05	1.00839	8.78e-16	1.48
CEP164	Down	3.87e-10	-1.18323	-	-	1.51e-17	-1.06
CEP170	Up	3.97e-09	1.78313	6.4e-05	1.39036	-	-
CEP55	Up	0.000903	1.13654	3.39e-07	1.53969	-	-
CERS4	Down	3.7e-12	-1.89757	2.96e-07	-1.58183	1.48e-32	-2.39
CFB	Up	0.0142	1.05054	-	-	7.26e-05	1.14
CFH	Up	9.73e-07	1.79057	5.13e-05	1.26017	-	-
CFTR	Down	0.0105	-2.40781	-	-	1.93e-05	-2.83
CGNL1	Down	8.04e-06	-1.62561	-	-	1.93e-14	-1.48
CH25H	Up	-	-	0.00206	1.05192	5.11e-10	1.97
CHAC1	Down	1.7e-07	-2.33723	0.000325	-1.32016	-	-
CHAD	Down	3.67e-12	-2.06281	-	-	2.65e-24	-1.05
CHDH	Down	2.93e-05	-1.12254	-	-	1.81e-32	-1.46
CHI3L1	Up	0.0149	1.10604	-	-	2.19e-06	1.69
CHML	Up	2.58e-05	1.40198	1.74e-05	1.03238	1.18e-09	1.27
CHRM3	Down	6.27e-10	-1.96857	0.000148	-1.67688	1.86e-14	-3.25
CHRNB1	Down	0.000149	-1.06892	2.69e-06	-1.1638	5.86e-09	-1
CHST13	Down	1.52e-07	-1.08808	4.96e-06	-1.47051	-	-
CHST9	Down	3.33e-05	-1.76521	-	-	1.93e-07	-1.96
CIDEC	Down	0.00179	-1.06499	0.00717	1.02744	3.79e-23	-1.08
CITED4	Down	7.63e-10	-1.50098	-	-	2.11e-07	-1.09
CKMT1A	Up	0.00317	1.6713	2.92e-05	1.51155	-	-
CKS2	Up	-	-	6.44e-06	1.45827	2.01e-20	2.65
CLDN10	Down	0.00396	-1.32348	0.00223	-1.57523	-	-
CLDN11	Up	-	-	6.67e-05	1.41287	8.61e-12	2.53
CLDN18	Up	0.0363	1.69125	1.93e-05	4.47691	-	-
CLDN23	Up	-	-	0.000585	1.01169	5.87e-09	1.97
CLDN3	Down	0.00286	-1.24229	-	-	2.6e-06	-1.49
CLDN4	Up	0.0176	1.10633	6.54e-06	1.7514	2.25e-05	1.15
CLDND2	Down	-	-	3.55e-07	-1.20498	9.41e-32	-1.36
CLEC2D	Up	3.24e-05	1.18291	0.000146	1.08346	-	-
CLEC5A	Up	5.33e-05	1.70471	-	-	5.91e-08	1.43
CLIC3	Up	-	-	1.09e-07	2.9759	4.33e-13	2.68
CLIC4	Up	1.52e-06	1.0943	3.2e-06	1.13056	1.26e-18	1.48
CLIC5	Up	0.0241	1.1194	4.15e-05	1.10125	-	-
CLMP	Up	-	-	0.000365	1.14454	1.18e-05	1.27
CLPS	Down	0.00273	-4.58391	0.00237	-4.32283	3.53e-06	-5.45
CLPSL1	Down	-	-	0.000153	-3.9786	3.3e-09	-3.72
CLPSL2	Down	2.63e-07	-1.06547	4.05e-06	-2.44195	5.72e-35	-2.32
CLRN3	Up	-	-	0.000476	1.87116	0.000179	1.94
CLTC	Up	3.52e-09	1.01286	-	-	4.25e-18	1.05
CMTM8	Down	-	-	0.00029	-1.19921	1.73e-19	-2.04
CNEP1R1	Up	1.29e-08	1.36759	-	-	8.45e-17	1.29
CNIH3	Down	0.00028	-1.09063	0.00247	-1.06013	-	-
CNIH4	Up	1.3e-07	1.3844	-	-	4.49e-11	1.01
CNKSR3	Down	2.52e-07	-1.36927	-	-	9.4e-14	-1.5
CNN1	Up	-	-	0.00452	1.47528	3.14e-12	2.44
COA3	Down	-	-	1.83e-06	-1.37125	2.6e-28	-1.49
COCH	Down	6.96e-07	-1.62219	1.83e-07	-2.60077	-	-
COL10A1	Up	1.26e-05	2.24049	1.11e-08	3.58432	5.61e-34	5.12
COL12A1	Up	1.67e-09	2.76221	2.58e-06	2.22587	-	-
COL16A1	Up	-	-	1.21e-07	2.10107	4.08e-18	2.37
COL17A1	Up	0.00276	1.77476	6.6e-07	3.59437	2.44e-14	4.58
COL1A1	Up	9.76e-08	1.98722	7.88e-08	3.38073	7.28e-28	3.95
COL1A2	Up	4.7e-08	1.82302	1.87e-07	2.43835	7.08e-31	3.24
COL22A1	Up	-	-	3.5e-07	1.39078	2.84e-07	1.27
COL27A1	Down	8.42e-08	-1.16064	6.43e-08	-2.15175	-	-
COL3A1	Up	4.68e-09	2.07645	3.42e-06	2.33515	3.73e-27	1.66
COL4A1	Up	1.17e-06	1.14184	7.6e-11	1.85274	7.06e-26	1.92
COL4A2	Up	-	-	7.03e-09	1.64515	1.85e-23	2.05
COL5A1	Up	-	-	5.62e-07	2.35192	5.66e-26	3.15
COL5A2	Up	2.8e-09	2.32072	5.98e-07	2.55088	1.55e-32	2.92
COL6A1	Up	-	-	0.000884	1.18278	9.83e-14	1.87
COL6A3	Up	1.13e-07	1.7505	4.48e-06	1.77722	-	-
COL7A1	Up	-	-	1.39e-07	1.94866	1.68e-06	2.1
COL8A1	Up	0.00031	1.22284	1.02e-07	2.60502	-	-
COL8A2	Up	-	-	1.1e-05	1.38966	5.05e-20	3.03
COL9A3	Down	9.38e-08	-1.19252	-	-	4.07e-06	-1.07
COMP	Up	-	-	9.59e-06	1.77694	1.44e-22	4.36
COMTD1	Down	5.59e-09	-1.21025	-	-	1.98e-19	-2.18
COQ8A	Down	1.73e-09	-1.43633	8.38e-07	-1.31966	1.12e-21	-2.33
CORO1C	Up	2.77e-09	1.60112	0.00111	1.00944	1.81e-28	1.64
CORO2A	Up	7.43e-08	1.57113	2.35e-08	1.91923	-	-
COTL1	Up	-	-	3.24e-05	1.14415	2.65e-22	1.99
COX6A2	Down	8.87e-07	-1.15498	0.000107	-1.12947	2.47e-26	-1.04
CP	Up	0.000494	2.64466	6.02e-05	1.74167	3.56e-08	3.26
CPA1	Down	0.0159	-3.68644	0.00791	-4.06942	5.58e-07	-5.93
CPA2	Down	0.00714	-4.6694	0.00159	-4.42658	1.47e-06	-5.59
CPB1	Down	0.0244	-3.56999	-	-	0.000112	-4.21
CPNE2	Down	8.85e-06	-1.20963	-	-	2.48e-19	1.2
CPNE8	Up	4.02e-06	1.23601	-	-	5.65e-23	1.85
CRABP2	Up	-	-	3e-06	1.99281	0.000865	1.09
CRACR2B	Down	7.76e-09	-1.31217	-	-	3.08e-28	-1.03
CRIP1	Up	-	-	4.6e-07	1.87598	1.24e-24	3.16
CRIP2	Up	-	-	1.4e-05	1.13689	3.3e-08	1.07
CRIPT	Up	1.92e-06	1.49485	-	-	4.75e-12	1.22
CRISPLD2	Up	-	-	0.00157	1.08708	6.37e-10	1.39
CRLF3	Up	7.51e-07	1.01923	-	-	8.73e-22	1.34
CROCC	Down	8.94e-09	-1.03237	-	-	1.35e-26	-1.22
CRYBG2	Up	-	-	4.15e-09	2.72426	5.02e-08	1.65
CSDC2	Down	2.9e-07	-1.06932	0.000188	-1.22631	1.02e-17	-1.06
CSGALNACT2	Up	2.59e-08	1.37103	2.23e-06	1.11081	5.97e-30	1.89
CST1	Up	7.09e-05	2.29814	9.05e-08	2.89127	1.51e-08	2.81
CST2	Up	0.000223	1.43223	9.54e-08	2.3859	-	-
CST6	Up	-	-	6.87e-06	2.95232	4.93e-07	2.63
CSTB	Up	3.1e-06	1.09867	-	-	2.12e-19	1.58
CTGF	Up	-	-	0.000645	1.54435	1.04e-06	1.33
CTH	Down	3.8e-05	-1.68979	1.24e-06	-1.49772	-	-
CTHRC1	Up	-	-	4.32e-06	2.48304	6.93e-35	4
CTLA4	Up	0.000692	1.2313	0.000885	1.41476	-	-
CTNND2	Down	1.75e-09	-2.18454	3.04e-05	-2.09309	1.58e-21	-3.43
CTRB2	Down	0.0111	-3.76443	-	-	4.99e-05	-4.5
CTRC	Down	0.00062	-4.82469	0.00775	-3.97458	2.42e-06	-5.61
CTRL	Down	8.73e-05	-4.0259	2.9e-05	-4.78061	3.4e-08	-5.88
CTSC	Up	9.77e-09	1.47586	4.78e-05	1.17262	-	-
CTSK	Up	3.01e-07	2.16381	0.00035	1.49076	1.47e-24	2.45
CTSS	Up	5.75e-08	1.7799	-	-	4.64e-17	1.7
CTSV	Up	-	-	7.7e-05	1.62825	1.8e-06	1.82
CTTNBP2	Down	8.38e-05	-1.07605	-	-	2.34e-05	-1.25
CTTNBP2NL	Up	1.07e-09	1.44587	-	-	4.46e-37	1.59
CUZD1	Down	0.00345	-2.82283	0.00431	-3.5933	5.68e-08	-5.88
CXCL10	Up	0.000154	2.5918	0.00426	1.06909	7.8e-11	2.75
CXCL13	Up	0.0298	1.43477	-	-	0.0119	1.49
CXCL14	Up	-	-	5.22e-09	2.22998	1.13e-07	2.49
CXCL3	Up	-	-	0.000221	1.52871	4.51e-05	1.64
CXCL5	Up	0.0107	1.50186	0.000913	1.56866	2.94e-11	4.44
CXCL8	Up	-	-	1.11e-05	2.03736	8.74e-16	3.45
CXCL9	Up	0.0356	1.5796	-	-	4.16e-07	2.27
CXCR4	Up	3.87e-05	1.73182	0.000552	1.63156	-	-
CXXC4	Down	0.000234	-1.24613	-	-	3.91e-06	-1.12
CYB5A	Down	4.18e-06	-1.10377	6.68e-07	-1.34328	-	-
CYB5R2	Up	-	-	1.02e-05	1.25569	2.55e-10	1.33
CYBB	Up	2.73e-07	2.27143	0.0027	1.01375	6.03e-11	1.72
CYBRD1	Up	2e-06	1.48874	1.3e-07	1.22455	-	-
CYP1B1	Up	4.6e-05	1.95677	0.000129	1.34071	7e-16	2.76
CYP2C18	Up	0.000146	2.02392	5.53e-05	1.8978	-	-
CYP2C19	Up	0.0287	1.04294	0.00114	1.11387	-	-
CYP2C9	Up	-	-	2.39e-05	2.13529	0.00111	1.43
CYP2S1	Up	-	-	0.000421	1.35929	9.18e-06	1.73
CYP3A5	Up	-	-	0.000887	1.35341	0.0132	1.15
CYP4F3	Up	-	-	0.000196	1.4504	3.95e-06	1.87
CYS1	Down	1.48e-10	-1.59624	0.00062	-1.26936	1.78e-05	-1.33
CYTH3	Up	-	-	2.12e-08	1.10059	4.43e-20	1.71
DAPL1	Down	-	-	0.00217	-1.3073	3.62e-08	-2.25
DAPP1	Up	9.8e-06	1.27804	0.000482	1.14012	1.41e-18	2.07
DCBLD1	Up	4.59e-07	1.36493	-	-	2.52e-11	1.05
DCBLD2	Up	0.000968	1.65333	0.00071	1.10979	1.15e-11	1.75
DCDC2	Down	2.66e-06	-2.25952	-	-	1.15e-08	-2.55
DCN	Up	0.00159	1.01269	0.00639	1.05778	-	-
DCUN1D1	Up	5.05e-06	1.1611	-	-	2.66e-13	1.06
DDR2	Up	8.69e-05	1.0818	9.85e-08	1.43427	-	-
DDX60	Up	7.16e-07	1.8281	2.44e-05	1.49223	1.59e-16	1.9
DDX60L	Up	-	-	4.33e-07	1.2983	6.54e-09	1.1
DEFB1	Down	4.85e-05	-2.40294	-	-	8.13e-05	-2.05
DEFB4A	Down	1.42e-06	-1.69882	2.6e-06	-2.53413	-	-
DGKA	Up	1.09e-08	1.1404	1e-06	1.29648	-	-
DHFR	Up	8.42e-08	1.63189	-	-	4.36e-11	1.26
DHRS12	Down	2.64e-12	-1.20167	9.57e-08	-1.84408	-	-
DIRAS1	Down	5.46e-09	-1.07032	0.000141	-1.15832	-	-
DIRAS3	Down	0.000191	-1.33287	0.000101	-1.23429	2.73e-09	-2.05
DKK1	Up	0.00518	2.18308	4.06e-05	2.24719	5.44e-13	3.58
DLGAP5	Up	3.76e-05	1.72192	0.000548	1.20104	-	-
DLK1	Down	1.19e-06	-1.68266	0.000787	-1.09549	0.0157	-1.58
DNAH2	Up	-	-	0.000373	1.16436	2.71e-07	2.14
DNAJB1	Up	0.00176	1.05543	-	-	1.55e-09	1.28
DNAJC13	Up	7.48e-09	1.42431	-	-	5.54e-21	1.03
DNAJC4	Down	-	-	1.58e-09	-1.10759	4.99e-25	-1.21
DNASE1	Down	2.25e-06	-1.97287	0.000437	-2.20677	3.43e-28	-4.36
DOCK10	Up	5.28e-06	1.32551	0.00204	1.16569	7.91e-14	1.78
DOCK11	Up	5.18e-08	1.76232	0.0003	1.5533	3.17e-21	2.22
DOCK2	Up	3.04e-06	1.41908	-	-	2.17e-12	1.78
DOCK5	Up	1.94e-05	1.15658	-	-	6.5e-19	1.45
DOCK8	Up	0.00011	1.10507	-	-	1.03e-09	1.38
DOK5	Up	0.00123	1.33037	-	-	1.82e-09	1.26
DPEP1	Down	1.66e-09	-2.52788	2.19e-05	-2.5076	-	-
DPP10	Down	0.000143	-1.59411	4.61e-06	-1.89121	-	-
DPP4	Up	0.00326	1.08034	-	-	0.000237	1.09
DPP6	Down	1.84e-05	-1.26432	0.00112	-1.36444	-	-
DPT	Down	0.00451	-1.44976	-	-	7.35e-07	-1.86
DPYSL3	Up	7.71e-10	1.97801	2.3e-07	2.06142	2.68e-29	3.11
DPYSL4	Down	-	-	3.46e-05	-1.24527	9.42e-30	-1.47
DSE	Up	5.17e-07	1.47012	6.16e-06	1.33177	-	-
DSG3	Up	-	-	0.00237	1.38025	0.0046	1.75
DTL	Up	4.52e-08	1.79773	1.28e-06	1.30673	1.17e-08	1.54
DTNA	Down	3.12e-05	-1.05516	8.62e-08	-2.01192	-	-
DTX3L	Up	1.26e-07	1.42848	-	-	2.07e-22	1.53
DUOX2	Up	0.0034	2.13652	4.9e-05	2.65604	1.19e-05	2.53
DUSP15	Down	3.93e-07	-1.06932	0.000105	-1.3051	-	-
DUSP5	Up	-	-	7.6e-06	1.51551	2.18e-11	1.93
E2F3	Up	1.24e-07	1.09178	1.62e-06	1.05337	1.26e-25	1.83
E2F7	Up	-	-	1.4e-05	1.54923	5.34e-07	1.63
ECHDC2	Down	7.33e-07	-1.10061	-	-	3.39e-08	-1.08
ECHDC3	Down	1.02e-07	-1.51226	0.000162	-1.15403	4.52e-14	-2.63
ECM1	Up	0.0178	1.07811	5.27e-07	2.01614	-	-
ECM2	Up	-	-	0.00116	1.12492	8.4e-07	1.16
ECT2	Up	8.8e-09	2.56901	-	-	2.99e-23	2.72
EDIL3	Up	3.23e-07	2.14227	1.02e-06	1.72137	1.26e-25	3.32
EDNRA	Up	1.44e-07	1.99824	3.24e-05	1.41548	-	-
EEF1AKMT4-ECE2	Down	1.59e-10	-1.49632	0.000107	-2.53416	-	-
EFNB1	Up	-	-	6.16e-11	1.92436	1.78e-09	1.33
EFNB2	Up	4.85e-05	1.64076	1.32e-07	1.61316	7.64e-17	1.82
EGF	Down	1.61e-07	-3.34806	3.41e-05	-2.2237	-	-
EGLN3	Up	0.00154	1.28737	0.000365	1.04004	3.32e-17	3.12
EHBP1L1	Up	-	-	4.09e-07	1.47922	1.06e-15	1.72
EIF3L	Down	-	-	7.54e-08	-1.26749	6.47e-17	-1.39
EIF4EBP1	Down	1.33e-07	-1.31404	5.76e-05	-1.3801	3.03e-16	-1.85
ELF4	Up	9.81e-08	1.11411	9.17e-08	1.59603	-	-
ELK3	Up	1.24e-07	1.35032	-	-	4.03e-24	1.63
ELOVL5	Up	4.45e-06	1.29074	-	-	9.81e-23	1.54
EMB	Up	1.24e-07	1.42212	4.69e-06	1.58316	2.48e-20	2.22
EMP1	Up	-	-	0.000315	1.58388	7.73e-09	1.27
EMP3	Up	-	-	0.00407	1.02936	8.09e-15	1.49
ENKD1	Down	1.59e-12	-1.43647	8.45e-05	-1.15501	9.4e-32	-2.3
ENO1	Up	1.55e-08	1.49822	-	-	6.27e-14	1.43
ENPP1	Down	0.000233	-1.2079	0.00154	-1.01223	1.56e-13	-1.89
ENTPD1	Up	4.92e-12	2.11	2.07e-07	1.64565	-	-
ENTPD3	Down	-	-	2.09e-05	-1.67507	5.03e-20	-1.59
EPB41L4B	Down	7.61e-09	-1.79724	0.00344	-1.70184	-	-
EPHA2	Up	-	-	0.000198	1.16432	7.45e-13	1.89
EPHA4	Up	2.91e-06	1.667	2.82e-05	1.2447	2.79e-13	2.6
EPHB3	Down	0.0014	-1.09057	8.35e-06	-1.5114	-	-
EPHX1	Down	3.01e-14	-2.05209	8.5e-07	-1.57231	-	-
EPHX2	Down	2.84e-07	-1.68837	0.00421	-1.09272	3.15e-16	-2.77
EPHX4	Up	-	-	9.04e-06	1.26282	1.27e-06	1.47
EPN3	Down	2.56e-08	-1.25829	-	-	1.06e-16	-1.17
EPS8	Up	2.11e-05	1.43046	2.74e-07	1.05065	4.04e-16	1.36
EPSTI1	Up	8.35e-08	2.0178	1.9e-07	1.45206	-	-
ERBB4	Down	1.98e-10	-1.61558	0.000528	-1.11937	-	-
ERC2	Down	1.5e-05	-1.06762	0.000102	-1.34947	-	-
EREG	Up	-	-	3.17e-05	1.52358	4.35e-07	2.66
ERI1	Up	6.57e-05	1.03727	-	-	2.01e-21	1.58
ERO1A	Up	7.24e-07	1.81609	-	-	5.17e-09	1.52
ERO1B	Down	8.93e-05	-2.32247	7.8e-05	-2.00906	2.68e-16	-3.79
ERP27	Down	1.23e-05	-4.72088	5.99e-05	-3.95882	1.57e-11	-5.74
ETV1	Up	0.000249	1.37924	2.41e-10	1.36681	-	-
EVI2B	Up	1.13e-07	2.38701	0.00169	1.06549	4e-08	1.3
EXOC5	Up	3.76e-10	1.49674	-	-	4.96e-21	1.08
F11	Down	6.3e-06	-3.03041	0.00104	-1.57406	9.08e-22	-3.61
F13A1	Up	5.1e-06	2.18501	-	-	1.12e-11	1.95
F2R	Up	6.4e-08	1.7296	3.73e-06	1.73066	1.87e-10	1.23
F2RL2	Up	0.00106	1.63683	0.000222	1.74992	6.26e-10	2.3
F5	Up	0.00243	1.91362	-	-	7.27e-06	2.06
FA2H	Up	-	-	0.00592	1.12997	1.11e-08	1.86
FABP4	Down	0.00928	-2.35205	-	-	0.000867	-1.81
FAM118B	Up	5.71e-10	1.27377	-	-	2.37e-26	1.81
FAM129A	Down	3.03e-09	-1.62934	1.24e-07	-1.33426	2.07e-20	-2.36
FAM131C	Down	1.78e-08	-1.12155	6.94e-07	-1.67672	-	-
FAM155A	Up	-	-	8.51e-05	1.077	6.68e-05	1.08
FAM174B	Down	3.8e-08	-1.36512	0.000307	-1.42943	4.21e-19	-2.43
FAM181B	Down	2.28e-07	-1.07354	2e-07	-1.22345	-	-
FAM214B	Up	-	-	8.42e-07	1.39633	8.78e-08	1.02
FAM3B	Down	0.000871	-1.9735	0.00579	-1.50898	-	-
FAM3D	Up	-	-	0.00891	1.654	0.00177	1.42
FAM83B	Up	-	-	3.06e-05	1.10273	3.5e-06	1
FAM83D	Up	-	-	0.00245	1.58957	7.78e-14	2.97
FAM91A1	Up	2.71e-09	1.42163	-	-	4.92e-14	1.05
FANCI	Up	2.78e-07	1.70127	1.56e-06	1.51774	-	-
FAP	Up	2.13e-06	2.54593	1.09e-06	2.20663	3.42e-34	3.72
FAR1	Up	1.42e-05	1.10528	-	-	4.62e-08	1.04
FAR2	Up	1.66e-06	1.57999	-	-	1.2e-13	1.89
FAS	Up	8e-08	1.41206	6.08e-05	1.02329	-	-
FAT1	Up	1.65e-06	1.23869	9.68e-10	1.15802	5.69e-10	1.01
FBN1	Up	1e-07	2.01388	0.000115	1.47334	1.04e-24	2.68
FBP2	Down	1.08e-06	-1.69533	0.000188	-1.35305	7.74e-20	-2.47
FBXL7	Up	-	-	0.000328	1.09252	1.27e-11	1.39
FBXO2	Down	1.51e-06	-1.57358	0.00134	-1.38421	4.14e-15	-2.83
FBXO32	Up	3.51e-07	1.92687	1.66e-06	1.72914	-	-
FBXW12	Down	7.03e-09	-1.50899	3.66e-08	-2.87788	-	-
FCER1G	Up	0.000138	1.32824	-	-	3.03e-16	2.06
FCGR1A	Up	0.00297	1.08377	-	-	9.84e-15	2.13
FCGR2A	Up	2.25e-06	1.49629	8.65e-06	1.07488	-	-
FERMT1	Up	1.1e-07	1.99441	0.000116	1.03556	1.5e-16	2.41
FFAR1	Down	5.55e-07	-1.19605	-	-	3.19e-29	-1.13
FGD5	Up	-	-	2.75e-08	1.36657	3.18e-16	2.13
FGD6	Up	3e-05	1.50769	2.15e-05	1.03451	2.95e-15	1.59
FGF12	Down	1.41e-08	-1.04947	1.1e-05	-1.11015	-	-
FGF7	Up	0.00482	1.17911	-	-	5.38e-06	1.72
FGFBP1	Up	0.0141	1.80449	8.39e-05	1.97745	0.000122	2.09
FGL1	Down	4.39e-05	-3.95929	0.000289	-3.48021	-	-
FHOD3	Up	-	-	0.000165	1.20029	3.66e-07	1.43
FIBIN	Up	0.0151	1.04514	-	-	3.91e-08	1.51
FITM1	Down	-	-	7.79e-07	-1.38093	4.79e-23	-2.19
FKBP14	Up	2.55e-06	1.52601	-	-	3.48e-20	1.73
FLRT2	Down	0.0158	-1.09193	-	-	1.17e-08	-1.82
FLRT3	Up	0.036	1.14795	1.93e-05	1.34985	-	-
FLT3	Down	0.0025	-1.05523	0.000113	-1.01279	4.06e-14	-2.35
FN1	Up	3.81e-12	3.34104	8.81e-09	2.82439	-	-
FN3K	Down	2.48e-10	-1.90488	0.000787	-1.00626	1.82e-27	-1.13
FNDC1	Up	-	-	3.03e-05	1.66589	5.61e-24	3.4
FOSL2	Up	-	-	0.000412	1.3403	2.87e-18	1.5
FOXA1	Up	-	-	0.00298	1.24636	6.26e-07	2.15
FOXA3	Down	0.000211	-1.0163	0.00257	-1.01852	1.3e-08	-2.12
FOXE3	Down	2.21e-07	-1.16938	1.53e-06	-1.0968	-	-
FOXF2	Up	-	-	3.05e-07	1.43271	3.16e-16	2.04
FOXL1	Up	-	-	2.25e-08	2.74382	3.04e-13	2.69
FOXQ1	Up	-	-	0.000614	1.20439	3.76e-13	2.89
FPR3	Up	7.17e-06	1.81804	-	-	5.09e-18	2.17
FRMD5	Up	-	-	5.34e-07	1.36505	1.56e-06	1.02
FRMD6	Up	6.17e-06	1.82159	0.000137	1.26221	-	-
FRYL	Up	1.51e-06	1.1208	0.000371	1.03264	-	-
FSCN1	Up	-	-	4.72e-07	1.85875	3.36e-23	2.98
FSTL1	Up	-	-	3.55e-05	1.36869	1.45e-18	1.6
FSTL3	Up	-	-	6.77e-05	1.19162	1.09e-11	1.26
FUNDC2	Down	1.47e-08	-1.06529	1.78e-06	-1.05291	8.58e-22	-1.12
FUT1	Down	1.77e-10	-1.61784	9.88e-05	-1.81332	5.11e-19	-2.53
FXYD3	Up	2.72e-06	1.69402	0.000625	1.55098	-	-
FYB1	Up	1.34e-05	1.66384	0.00788	1.05577	-	-
GABRP	Up	0.00275	2.76769	0.000244	1.97733	1.5e-09	3.94
GALNT17	Down	7.12e-06	-1.23294	-	-	1.15e-27	-1.75
GALNT5	Up	3.26e-08	3.27903	4.68e-06	2.11099	0.00412	1.07
GAMT	Down	1.25e-12	-1.87905	1.05e-07	-2.41398	-	-
GAPDH	Up	2.51e-13	1.51675	-	-	1.31e-14	1.21
GAREM1	Down	-	-	0.000369	-1.38778	8.62e-07	-1.3
GAS2	Down	7.86e-10	-2.04794	6.12e-07	-1.91531	-	-
GAS2L3	Up	1.4e-08	1.16369	-	-	2.1e-10	1.24
GATA4	Down	7.4e-09	-1.60538	0.000205	-1.66435	1.55e-19	-2.55
GATM	Down	0.000162	-2.87089	0.000129	-2.4975	8.08e-11	-3.62
GBP1	Up	5.01e-06	1.66018	-	-	5.42e-15	2.12
GBP2	Up	-	-	1.01e-07	1.8255	1.93e-29	2.42
GBP3	Up	0.000273	1.45997	0.00155	1.13046	4.71e-11	2.11
GBP4	Up	1.54e-05	1.86624	-	-	4.21e-08	1.34
GBP5	Up	0.000561	1.90716	0.000915	1.43224	-	-
GBP7	Up	2.22e-06	1.01893	-	-	7.61e-20	1.89
GCAT	Down	4.41e-12	-1.85828	6.13e-07	-2.10385	-	-
GCC2	Up	7.62e-07	1.31331	8.5e-05	1.1609	-	-
GCNT3	Up	6.88e-09	2.83077	8.4e-06	1.87904	8.48e-10	3.01
GDA	Up	0.00177	1.57811	6.29e-06	1.68021	4.28e-09	2.35
GDF10	Down	1.08e-09	-1.48947	1.15e-07	-2.54494	2.65e-25	-2.5
GDPD5	Down	1.95e-10	-1.32007	-	-	1.64e-11	-1.05
GEM	Up	3.06e-06	1.94672	1.45e-06	1.98425	-	-
GFPT2	Up	-	-	7.26e-06	1.69678	1.08e-06	1.17
GGACT	Down	5.94e-09	-1.05804	7.12e-07	-1.42977	1.73e-11	-1.16
GGT6	Down	6.23e-06	-1.3202	0.0012	-1.0389	-	-
GHRH	Down	3.44e-05	-1.18495	1.06e-07	-1.83055	-	-
GINS1	Up	-	-	0.000666	1.02594	4.66e-13	1.96
GIPC2	Down	0.000806	-1.30558	-	-	1.61e-09	-1.94
GJA1	Up	7.23e-05	1.72518	-	-	2.69e-15	1.49
GJB1	Down	6.19e-05	-1.22193	0.000746	-1.33651	-	-
GJB2	Up	0.00123	1.26233	5.48e-08	2.90441	6.72e-30	5
GJC3	Down	6.62e-08	-1.18758	-	-	9.78e-28	-2.76
GLA	Up	9.79e-06	1.08098	-	-	1.05e-12	1.22
GLCE	Up	1.55e-05	1.06383	-	-	4.98e-11	1.04
GLI2	Up	-	-	8.41e-09	1.67676	9.32e-21	2.29
GLI3	Up	-	-	1.26e-06	1.37527	8.41e-15	2.19
GLIPR1	Up	1.54e-06	1.79757	0.00243	1.03218	7.11e-16	1.97
GLS2	Down	7.63e-08	-1.60913	3.7e-05	-1.90691	1.72e-23	-2.78
GLT8D2	Up	0.000215	1.37435	0.000472	1.18759	1.22e-16	2
GLYATL1	Down	3.66e-11	-1.23482	-	-	8.05e-23	-1.1
GMFB	Up	5.35e-08	1.33069	-	-	1.9e-16	1.56
GMFG	Up	0.00143	1.01315	-	-	9.07e-09	1.44
GMNN	Down	3.93e-07	-1.5765	1.32e-05	-1.56809	2.99e-22	-2.47
GMPR	Down	1.01e-07	-1.28161	-	-	1.39e-06	-1
GNA13	Up	6.99e-08	1.05497	-	-	4.81e-22	1.22
GNB4	Up	8.25e-09	1.67907	8.12e-05	1.28058	1.75e-27	2.28
GNMT	Down	6.05e-10	-3.19548	6e-06	-3.08611	1.35e-22	-5.03
GNPTAB	Up	1.35e-08	1.11827	-	-	8.55e-19	1.22
GNS	Up	1.75e-08	1.23135	-	-	3.78e-16	1.12
GOLIM4	Up	4.08e-07	1.11666	-	-	1.66e-23	1.8
GP2	Down	0.00428	-4.32529	0.000103	-5.25028	-	-
GPC6	Up	3.27e-05	1.54188	-	-	1.77e-18	2.34
GPCPD1	Up	7.95e-07	1.32177	4.74e-05	1.19561	-	-
GPHA2	Down	1.91e-08	-3.60352	1.36e-08	-3.56313	3.15e-21	-4.67
GPNMB	Up	0.000166	1.27377	0.00434	1.1336	-	-
GPR137B	Up	3.34e-08	1.67848	-	-	5.16e-22	1.43
GPR171	Up	0.000659	1.4572	0.000317	-1.01646	0.00243	1.07
GPR183	Up	0.000177	1.44486	-	-	1.39e-10	2.02
GPR25	Down	3.19e-07	-1.02113	0.000277	-1.02366	-	-
GPR87	Up	-	-	0.000164	1.54918	1.08e-07	2.98
GPRC5A	Up	1.01e-12	3.51295	8.64e-10	2.29625	3.55e-26	4.32
GPSM1	Down	2.27e-08	-1.2042	1.33e-05	-1.49126	-	-
GPSM2	Up	-	-	2.27e-05	1.13105	2.96e-19	2.12
GPT2	Down	9.83e-10	-2.63987	0.000195	-1.97335	-	-
GPX2	Up	9.34e-05	2.48882	0.000991	1.41133	4.68e-09	2.81
GPX8	Up	7.65e-07	1.94437	3.5e-05	1.13131	1.61e-25	2.09
GRAMD1B	Up	-	-	9.87e-06	1.00838	4.81e-07	1.3
GRB14	Down	7.77e-06	-1.68737	-	-	4.27e-18	-3.03
GREM1	Up	7.38e-09	3.27839	1.76e-05	2.32386	2.1e-25	3.84
GRIK5	Down	1.77e-08	-1.15535	-	-	4.67e-31	-1.15
GRN	Up	-	-	0.000284	1.10994	6.55e-13	1.17
GRPR	Down	6.21e-07	-2.75157	6.61e-07	-2.28343	5.35e-20	-1.86
GSDMB	Up	0.000355	1.40354	0.000129	1.13128	-	-
GSTA1	Down	3.88e-06	-2.9166	-	-	3.38e-10	-3.15
GSTA2	Down	1.93e-06	-3.51461	0.00619	-1.5626	7.92e-13	-5.25
GSTA3	Down	8.3e-12	-2.04078	-	-	3.58e-20	-1.05
GSTA5	Down	1.54e-08	-1.97051	0.00116	-2.19763	-	-
GSX1	Down	1.62e-07	-1.02902	7e-05	-1.14628	-	-
GTF2H3	Up	4.58e-06	1.25045	-	-	8.61e-12	1.04
GUCA1C	Down	1.89e-12	-3.57252	2.98e-07	-2.60753	1.34e-19	-4.71
GZMA	Up	0.00318	1.00221	-	-	3.9e-09	2
GZMK	Up	7.36e-05	1.98296	0.000266	-1.29818	0.000735	1.38
HAND2	Up	-	-	2.33e-05	1.16248	2.82e-07	1.56
HAPLN3	Up	-	-	2.35e-09	2.01733	6.13e-11	1.27
HAS2	Up	0.000155	2.61005	-	-	5.46e-08	1.77
HAVCR2	Up	2.85e-05	1.05238	-	-	4.56e-22	2.5
HBEGF	Up	-	-	0.00056	1.43257	1.59e-08	1.52
HBQ1	Down	1.18e-06	-1.09018	0.000307	-1.26953	-	-
HCN1	Down	6.96e-05	-1.34664	3.44e-07	-1.08876	-	-
HEATR5A	Up	3.4e-06	1.10469	-	-	7.18e-11	1.17
HELLS	Up	6.32e-06	1.3588	1.09e-06	1.18289	2.64e-11	1.73
HES6	Down	1.06e-07	-1.17163	0.0024	-1.00883	-	-
HEXD	Down	2.52e-10	-1.10565	-	-	3.73e-26	-2.18
HEYL	Down	0.000104	-1.15211	-	-	1.17e-06	-1.13
HHEX	Down	5.08e-07	-1.1349	-	-	2.52e-06	-1.11
HID1	Down	0.000268	-1.31728	-	-	5.96e-21	-1.48
HIF1A	Up	9e-09	1.78224	0.000103	1.21754	-	-
HINT2	Down	-	-	2.06e-06	-1.01777	1.08e-09	-1.05
HIST1H1B	Up	0.0001	1.44832	2.38e-05	1.58657	-	-
HIST1H2AE	Up	0.000199	1.18594	-	-	0.00177	1.11
HIST1H2BE	Down	-	-	2.41e-06	-1.3981	1.49e-27	-1.24
HIST1H3B	Up	1.38e-05	2.12855	0.000146	1.17292	-	-
HIST2H3A	Up	0.000237	1.56194	0.000302	1.43731	-	-
HK2	Up	3.53e-06	1.50667	3.99e-06	1.4632	5.31e-22	3.09
HKDC1	Up	-	-	0.00102	1.04897	0.00229	1.04
HLA-B	Up	1.37e-08	1.03856	-	-	8.53e-24	1.55
HLA-DMA	Up	1.74e-05	1.22625	-	-	1.41e-10	1.38
HLA-DMB	Up	1.87e-05	1.52553	-	-	5.6e-10	1.38
HLA-DPA1	Up	1.1e-05	1.57375	-	-	1.87e-09	1.24
HLA-DPB1	Up	0.000213	1.2262	-	-	1.21e-06	1.83
HLA-DQB1	Up	-	-	0.0059	1.23715	0.0159	1.13
HLA-DRB1	Up	-	-	0.00182	1.06259	2.78e-15	1.66
HLA-F	Up	8.48e-07	1.08314	2.83e-05	1.27226	-	-
HMCN1	Up	2.5e-06	1.73033	-	-	1.77e-17	2.76
HMX1	Down	3.07e-07	-1.01951	3.16e-06	-1.00674	-	-
HOGA1	Down	1.16e-09	-1.44057	1.37e-05	-1.516	-	-
HOMER2	Down	1.53e-07	-2.47194	0.00734	-1.48249	-	-
HOXA13	Up	-	-	0.00191	1.27582	0.000322	1.56
HOXB2	Up	-	-	0.000107	1.38803	1.33e-27	3.03
HOXB3	Up	-	-	1.37e-05	1.15317	4.96e-18	2.93
HOXB5	Up	-	-	5.85e-07	1.88025	3.57e-12	1.68
HOXB6	Up	-	-	3.88e-06	1.88555	4.26e-16	2.02
HOXC8	Up	-	-	0.000244	1.10732	2.37e-08	1.91
HPGD	Up	0.000895	1.82357	0.000678	1.4288	-	-
HPGDS	Up	9.96e-05	1.54028	-	-	1.62e-06	1.25
HPN	Down	3.61e-10	-2.03798	0.000182	-2.5204	-	-
HRASLS2	Up	-	-	2.96e-05	2.36727	0.000688	1.39
HRASLS5	Down	7.35e-08	-1.48011	1e-05	-1.30694	-	-
HRH3	Down	6.15e-07	-1.00217	-	-	8.17e-26	-1.02
HS3ST1	Up	0.000235	1.16092	8.54e-08	2.37899	1.21e-21	3.45
HS6ST2	Down	1.29e-07	-1.29953	5.24e-07	-1.75063	-	-
HS6ST3	Down	1.48e-08	-1.3503	2.04e-05	-1.52623	-	-
HSD17B6	Up	0.00172	1.24593	0.001	1.30056	-	-
HSD17B8	Down	1.65e-07	-1.15997	5.86e-07	-1.48458	8.8e-19	-1.78
HSPA5	Down	-	-	1.39e-06	-1.07893	2.04e-11	-1.02
HSPA6	Up	-	-	0.000354	1.359	1.91e-06	1.95
HSPB9	Down	1.26e-07	-1.21717	1.2e-05	-1.0124	4.66e-21	-1.23
HSPG2	Up	-	-	7.1e-06	1.10064	1.15e-18	1.61
HSPH1	Up	0.000314	1.20756	-	-	2.52e-12	1.03
HTR3E	Down	-	-	1.12e-07	-2.0947	6.84e-21	-1.25
HTRA3	Up	-	-	6.5e-05	1.76162	5.22e-15	1.85
HUNK	Down	2.99e-11	-1.90588	-	-	2.04e-18	-1.97
IAPP	Down	0.000225	-3.8418	0.00399	-1.82443	2.23e-06	-3
IBSP	Up	-	-	0.000563	1.01551	0.000198	1.58
ICAM1	Up	0.00188	1.18658	9.47e-06	1.33867	1.23e-14	1.94
IDO1	Up	0.00606	1.95992	-	-	1.32e-06	2.36
IER5	Up	-	-	2.54e-05	1.18026	1.55e-15	1.68
IFI16	Up	1.13e-08	1.64718	0.000147	1.36786	6.44e-25	2.01
IFI27	Up	1.48e-05	1.69856	7.57e-09	2.24012	-	-
IFI30	Up	1.78e-06	1.77058	-	-	4.62e-12	1.35
IFI44	Up	2.68e-05	1.88619	7.91e-07	1.63744	2.4e-07	1.97
IFI44L	Up	2.83e-06	2.75057	2.82e-05	1.79068	1.05e-06	1.88
IFI6	Up	2.9e-06	1.89612	2.62e-05	1.16634	-	-
IFIT1	Up	0.0333	1.06984	-	-	0.00114	1.11
IFIT2	Up	0.00423	1.3949	-	-	2.77e-12	1.99
IFIT3	Up	3.11e-06	2.22339	0.00104	1.0235	-	-
IFIT5	Up	3.15e-05	1.17366	-	-	2.18e-12	1.23
IFITM1	Up	1.98e-07	1.7944	0.000441	1.03269	5.37e-14	1.61
IFITM2	Up	1.73e-10	1.29931	-	-	1.57e-20	1.46
IFNGR1	Up	4.38e-08	1.39635	-	-	2.69e-20	1.35
IFT20	Down	-	-	4.52e-05	-1.22788	1.43e-23	-1.09
IGF2BP3	Up	0.00272	1.58631	2.45e-06	2.5333	3.92e-09	3.01
IGFBP1	Up	-	-	0.000798	1.60133	0.00344	1.75
IGFBP2	Down	5.99e-08	-2.26416	0.00062	-1.41954	7.99e-13	-2.86
IGFBP3	Up	1.64e-05	1.5255	7.13e-11	3.12303	-	-
IGFBP4	Up	-	-	0.00012	1.08095	1.08e-14	1.75
IGFBP5	Up	2.15e-05	1.74677	5.69e-09	2.18444	2.8e-25	2.43
IGFBP7	Up	-	-	2.31e-05	1.16784	5.51e-11	1.06
IGFN1	Down	8.21e-09	-1.18662	7.13e-06	-2.44241	-	-
IGSF6	Up	0.000467	1.14288	0.000562	1.13096	9.44e-09	1.64
IL13RA1	Up	8.15e-10	1.54257	-	-	2.41e-17	1.11
IL1R1	Up	0.000132	1.07789	3.63e-05	1.04687	-	-
IL1R2	Up	0.0163	1.31263	0.00303	1.12532	-	-
IL1RAP	Up	6.56e-06	1.75503	1.87e-06	1.57569	-	-
IL1RN	Up	0.000305	1.47571	1.49e-07	2.64158	-	-
IL20RB	Up	0.0213	1.43373	3.98e-06	2.27131	0.000125	1.88
IL22RA1	Down	1.45e-06	-2.24942	0.00432	-1.88812	1.05e-14	-3.68
IL23A	Up	-	-	0.000148	1.0718	2.34e-06	1.43
IL2RA	Up	7.75e-07	2.04834	0.000209	1.57603	1.08e-09	1.54
IL7	Up	2.59e-06	1.32117	-	-	5.24e-12	1.45
IL7R	Up	8.68e-06	2.06162	0.000271	1.68115	1.22e-08	2.07
IMPA2	Down	5.91e-09	-2.04125	2.54e-05	-1.85709	3.71e-19	-3.27
INHBA	Up	2.13e-08	2.34826	2.01e-08	3.39295	3.47e-28	3.67
INHBB	Up	4.76e-07	-1.00265	3.34e-06	1.08029	4.97e-05	1.07
INPP4B	Up	0.000144	1.401	7.87e-06	1.51614	-	-
IRAK3	Up	1.35e-10	1.89933	2.17e-06	1.25545	-	-
IRF8	Up	1.47e-05	1.39345	-	-	4.2e-11	1.61
IRF9	Up	2.96e-08	1.05389	-	-	1.6e-15	1.23
IRX5	Up	-	-	3.35e-05	1.263	0.000207	1.21
ISG15	Up	-	-	9e-07	1.60095	1.83e-16	2.92
ISLR	Up	1.36e-07	2.10442	1.85e-07	1.7755	-	-
ISM1	Up	-	-	2.65e-05	1.21193	2.06e-11	2.41
ITGA1	Up	1.06e-10	1.94807	3.44e-08	1.81557	4.45e-30	2.53
ITGA11	Up	0.000397	1.25771	1.79e-05	1.5063	-	-
ITGA2	Up	1.8e-10	3.25194	2.07e-10	1.82831	2.5e-31	3.53
ITGA3	Up	0.000678	1.198	4.07e-07	1.79225	-	-
ITGA4	Up	1.06e-08	1.75584	0.00118	1.22245	5.78e-16	1.76
ITGAX	Up	-	-	5.71e-05	1.40622	1.02e-08	1.28
ITGB3	Up	0.00362	1.02967	5.75e-06	1.77492	-	-
ITGB6	Up	2.51e-05	2.55661	6.32e-07	2.28108	1.42e-09	2.14
ITGBL1	Up	0.0117	1.17739	4.72e-05	1.84711	4.65e-14	2.79
ITIH3	Up	-	-	1.98e-07	1.57472	3.64e-05	1.04
ITPR3	Up	-	-	1.3e-09	1.61566	1.39e-12	1.65
ITPRIP	Up	-	-	1.41e-06	1.4142	4.77e-09	1.06
JADE1	Down	5.24e-10	-1.81562	7.06e-07	-1.29525	-	-
JAK2	Up	6.4e-05	1.21327	-	-	3.08e-10	1.07
JAK3	Up	-	-	1.32e-05	1.52347	3.8e-07	1.02
JCHAIN	Up	5.81e-06	2.7757	-	-	5.18e-08	2.36
JMJD1C	Up	2.02e-06	1.07471	1.7e-05	1.22448	-	-
JPT1	Up	6.94e-06	1.64625	1.43e-07	1.65438	-	-
KANK4	Down	8.55e-08	-1.19642	-	-	0.000793	-1.14
KBTBD2	Up	1.23e-07	1.18223	-	-	1.44e-14	1.02
KCNC3	Down	1.29e-08	-1.29257	5.74e-06	-1.35086	-	-
KCND2	Up	0.00301	1.1117	0.000215	1.25573	1.1e-13	2.21
KCNE5	Down	3.76e-06	-1.02299	-	-	6.18e-25	-1.15
KCNJ16	Down	0.00137	-2.59216	0.0034	-2.00511	-	-
KCNJ5	Down	3.25e-06	-1.66561	1.02e-07	-1.84844	3.68e-33	-2.29
KCNJ8	Down	1.2e-06	-1.2422	7.55e-08	-1.58158	8.49e-10	-1.51
KCNK1	Up	5.74e-05	1.48992	1.47e-08	1.52043	1.32e-16	2.34
KCNK3	Down	5.65e-10	-1.60169	6.61e-06	-1.41975	1.13e-22	-2.47
KCNMB4	Up	-	-	0.000309	1.03549	6.2e-14	1.68
KCNN4	Up	-	-	1.13e-07	2.67987	6.33e-21	2.77
KCTD10	Up	5.26e-07	1.11516	-	-	2.7e-27	1.74
KCTD16	Down	-	-	0.000101	-1.43747	8.46e-30	-1.47
KCTD20	Up	5.78e-10	1.11887	-	-	3.67e-24	1.99
KDELC1	Up	8.37e-06	1.29861	-	-	2.02e-27	2.09
KDELC2	Up	1.06e-07	1.08255	-	-	1.09e-19	1.17
KIAA1324	Down	0.000114	-2.28212	0.000201	-2.13577	8.28e-09	-2.98
KIAA1549L	Up	-	-	3.77e-05	1.21986	1.48e-07	1.27
KIAA1551	Up	2.36e-07	1.13209	0.000354	1.17657	4.94e-11	1.2
KIF11	Up	3.99e-05	1.41739	0.000251	1.04726	1.74e-15	2.04
KIF12	Down	1.52e-07	-1.65763	-	-	9.06e-18	-1.73
KIF14	Up	0.000295	1.14981	6.99e-06	1.44773	3.62e-06	1.04
KIF1A	Down	1.96e-09	-2.16198	0.00714	-1.57291	4.54e-21	-1.44
KIF20A	Up	0.000232	1.10603	-	-	1.83e-10	1.9
KIF23	Up	8.71e-06	1.46996	3.2e-06	1.11447	-	-
KIF26A	Down	-	-	8.28e-05	-1.0334	2.75e-09	-1.69
KIF26B	Up	-	-	0.000309	1.04323	5.02e-24	3.16
KIF4A	Up	0.000154	1.15193	0.000215	1.12538	6.72e-07	1.22
KIRREL2	Down	1.08e-12	-2.50449	7.86e-06	-1.46302	-	-
KITLG	Up	0.000678	1.33067	5.82e-06	1.35972	-	-
KLB	Down	2.93e-11	-1.74409	1.87e-06	-2.09385	1.63e-22	-3.14
KLF1	Down	1.47e-07	-1.12143	4.01e-06	-1.12917	-	-
KLF11	Down	7.52e-10	-1.1383	4.36e-06	-1.02256	-	-
KLF15	Down	7.68e-11	-2.38912	-	-	1.29e-20	-3.24
KLF2	Up	-	-	7.79e-05	1.33218	1.35e-08	1.35
KLF5	Up	-	-	4.81e-05	1.54137	2.85e-16	2.69
KLF7	Up	-	-	4.08e-08	1.60535	1.23e-21	1.6
KLHL6	Up	-	-	0.00687	1.01652	5.65e-09	1.69
KLK1	Down	3.89e-05	-3.47983	0.00152	-3.29628	6.76e-09	-5.25
KLKB1	Down	0.000151	-1.23792	-	-	3.69e-10	-1.32
KNL1	Up	0.000142	1.18944	1.58e-06	1.37851	-	-
KNTC1	Up	2.4e-07	1.57516	3.02e-06	1.35063	-	-
KPNA2	Up	7.33e-10	1.90592	1.93e-06	1.09658	-	-
KRT17	Up	0.0081	1.50514	2.12e-08	3.81381	2.69e-15	5.24
KRT19	Up	6.24e-07	2.31295	2.68e-10	3.47051	1.01e-29	3.29
KRT23	Up	-	-	4.05e-05	2.35317	3.64e-06	2.62
KRT6A	Up	-	-	6.51e-05	3.32463	1.01e-05	3.57
KRT6B	Up	-	-	1.12e-05	2.85142	2.52e-08	3.56
KRT6C	Up	0.0281	1.07665	2.02e-05	2.32695	-	-
KRTAP10-10	Down	-	-	7.17e-06	-1.54114	3.17e-22	-1.09
KRTAP10-12	Down	1.51e-06	-1.06485	0.000118	-1.01841	7.53e-41	-1.75
KRTAP10-8	Down	-	-	7.95e-07	-1.11035	4e-27	-1.22
KRTAP12-1	Down	7.77e-09	-1.32473	2.1e-06	-1.26729	-	-
KRTAP23-1	Down	-	-	6.71e-08	-1.71383	6.94e-25	-1.23
KRTAP6-1	Down	8.83e-06	-1.02423	-	-	7.38e-26	-1.25
KYNU	Up	2.02e-07	2.23738	0.000331	1.25477	-	-
LAIR1	Up	1.94e-06	1.12224	0.000164	1.33932	-	-
LAMA3	Up	0.00022	1.31246	1.19e-07	2.70862	-	-
LAMA4	Up	5.35e-09	1.70676	3.77e-07	1.41406	-	-
LAMB3	Up	3.13e-05	1.93774	1.41e-11	3.76821	-	-
LAMC2	Up	2.17e-09	3.22217	1.01e-10	3.18834	-	-
LAMP5	Up	0.0174	1.05769	4.92e-05	1.74265	3.08e-17	2.78
LAPTM5	Up	2.53e-07	1.75372	-	-	1.64e-19	2.19
LARGE2	Down	1.98e-06	-1.0425	4.4e-07	-1.59153	-	-
LAYN	Up	3.24e-06	1.13305	4.07e-07	1.3522	4.67e-28	2.4
LBH	Up	-	-	1.93e-05	1.19187	1.32e-14	1.42
LCE1A	Down	-	-	1.25e-06	-1.77248	3.94e-29	-1.16
LCE1F	Down	2.86e-09	-1.56901	-	-	9.34e-35	-1.67
LCN2	Up	1.16e-07	2.93458	6.63e-06	2.70206	6.44e-12	3.44
LCP1	Up	6.9e-07	1.81577	-	-	6.05e-10	1.44
LCP2	Up	1.21e-06	1.2748	0.00142	1.03945	3.78e-17	2.18
LDLRAP1	Down	5.84e-09	-1.14857	-	-	1.63e-14	-1.17
LEF1	Up	1.71e-11	2.43472	1.35e-08	2.50558	-	-
LEFTY1	Down	0.000604	-1.09918	-	-	2.48e-07	-3.47
LEMD1	Up	-	-	4.41e-06	2.66992	1.64e-06	2.11
LENG9	Down	1.99e-09	-1.213	5.58e-07	-1.23129	1.6e-29	-1.25
LGALS1	Up	-	-	1.6e-06	1.47141	4.86e-33	2.4
LGALS2	Down	0.000916	-2.17592	0.000191	-1.98847	4.08e-13	-4.37
LGALS3BP	Up	1.62e-09	1.31861	-	-	5.73e-17	1.62
LGALS4	Up	0.00352	1.64489	-	-	0.00401	1.44
LGALS9C	Up	2.32e-05	1.03785	7.13e-08	1.42119	-	-
LGR5	Up	0.000837	1.82265	-	-	2.42e-05	1.95
LHB	Down	-	-	0.000493	-1.08948	1.78e-28	-1.31
LHFPL2	Up	9.45e-07	1.33947	-	-	7.1e-18	1.31
LHX3	Down	1.92e-07	-1.08421	5.62e-05	-1.19491	-	-
LIF	Up	0.00121	1.38843	1.64e-07	2.30923	7.8e-11	1.97
LIMA1	Up	1.61e-08	1.36197	8.96e-07	1.2009	-	-
LIMS1	Up	8.86e-12	1.43761	-	-	6.63e-18	2.01
LIPH	Up	0.000108	1.86751	2.05e-05	1.40843	0.000339	1.11
LMF2	Down	-	-	4.18e-07	-1.46234	1.15e-27	-1.82
LMO3	Down	5.7e-06	-2.48103	1.66e-06	-1.64457	-	-
LMO7	Up	1.56e-05	1.47903	6.6e-07	1.34208	-	-
LNPK	Up	2.96e-08	1.20687	-	-	1.36e-15	1.06
LONRF2	Down	0.00395	-1.09013	-	-	5.05e-08	-1.51
LOX	Up	1.55e-06	2.64548	1.74e-05	1.56255	-	-
LOXL1	Up	-	-	1.93e-05	1.49869	7.9e-24	2.6
LOXL2	Up	-	-	3.35e-06	1.71101	2.86e-08	1.67
LPAR6	Up	6.01e-06	1.79879	3.18e-05	1.17009	-	-
LPCAT2	Up	3.1e-07	1.75863	-	-	7.75e-18	1.68
LRFN4	Up	-	-	2.12e-09	1.82417	2.51e-11	1.14
LRIG1	Down	7.11e-10	-1.50021	1.19e-05	-1.08398	4.29e-11	-1.4
LRP1	Up	-	-	2.63e-05	1.39885	2.07e-12	1.17
LRRC66	Up	-	-	1.24e-05	1.59102	0.000897	1.16
LRRC8C	Up	9.83e-07	1.17385	-	-	7.19e-12	1.27
LTBP1	Up	3.2e-07	1.41463	1.16e-07	1.73733	-	-
LTBP2	Up	-	-	2.09e-05	1.15964	6.51e-15	1.89
LUM	Up	2.3e-09	2.56853	0.000772	1.50307	3.74e-23	1.46
LXN	Up	6.65e-10	1.80087	0.00173	1.00729	4.32e-23	2.1
LY6E	Up	0.000186	1.15129	0.000129	1.18856	-	-
LY75	Up	1.51e-09	2.0839	0.000193	1.30424	3.13e-26	2.7
LY86	Up	0.000183	1.40686	-	-	5.71e-11	1.65
LYZ	Up	2.01e-05	1.55949	-	-	1.42e-12	3.09
MAATS1	Down	7.05e-06	-1.39215	-	-	6.58e-19	-2.04
MACC1	Up	0.000853	1.43809	4.89e-06	1.39904	3.93e-06	1.32
MACROD1	Down	7.49e-08	-1.19177	5.53e-07	-1.25807	8.85e-19	-1.27
MAFA	Down	2.8e-08	-1.24861	0.000102	-2.30201	-	-
MAL2	Up	6.55e-05	1.60493	0.00299	1.02374	0.000242	1.25
MALL	Up	2.3e-06	1.97893	1.92e-09	2.53088	3.74e-24	3.82
MAMSTR	Down	6.75e-08	-1.04627	3.03e-07	-3.36761	-	-
MANSC1	Up	0.00323	1.13999	-	-	0.000109	1.03
MAP1B	Up	-	-	7e-06	1.20107	5.32e-14	1.66
MAP3K21	Down	3.02e-08	-1.3177	-	-	1.04e-06	-1.3
MAP3K8	Up	-	-	6.74e-05	1.19296	5.29e-07	1.23
MAP6D1	Down	4.64e-08	-1.00369	5.7e-06	-1.43857	-	-
MAP7D1	Up	-	-	9.42e-06	1.03081	7.27e-28	1.39
MAPK6	Up	6.44e-07	1.39626	-	-	1.94e-14	1.21
MAPK8IP1	Down	1.14e-10	-1.30923	3.72e-07	-1.66887	5.16e-33	-1.43
2023-03-02	Down	6.22e-07	-1.0051	-	-	7.65e-10	-1.12
MAT1A	Down	6.82e-08	-2.09576	5.56e-06	-2.69091	1.25e-25	-4.08
MATN3	Up	0.0233	1.04543	0.00191	1.66629	1.26e-14	3.35
MB21D2	Up	6.01e-06	1.63197	-	-	2.33e-17	1.68
MBOAT1	Up	-	-	2.85e-06	1.005	1.62e-08	1.18
MBOAT2	Up	1.04e-05	1.91913	2.53e-08	1.93816	2.14e-16	2.62
MCEMP1	Up	2.72e-07	-1.11926	0.000589	1.5891	2.08e-06	2.03
MCM6	Up	1.36e-10	1.34928	-	-	2.22e-13	1.09
MCOLN3	Down	7.27e-08	-1.36673	0.000446	-1.01191	1.23e-19	-1.99
MCU	Up	3.37e-06	1.39368	-	-	7.99e-09	1.23
MCUB	Up	4.41e-09	1.87579	0.000795	1.11983	3.16e-16	1.52
MEDAG	Up	-	-	0.00466	1.45348	0.00419	1.04
MEFV	Down	-	-	7.54e-05	-1.69643	2.81e-31	-1.03
MEGF6	Up	-	-	2.24e-08	1.6628	5.87e-11	1.83
MELK	Up	7.08e-05	1.62727	6.58e-05	1.34222	-	-
MESP1	Down	2.3e-07	-1.13016	0.000242	-1.09264	4.54e-07	-1.01
MET	Up	1.14e-05	2.16667	2.14e-05	1.24263	-	-
METRN	Down	3.13e-08	-1.43223	-	-	6.62e-17	-1.19
METTL7A	Down	-	-	4.6e-07	-1.04483	4.33e-07	-1.16
MFAP5	Up	0.00149	1.85602	8.61e-06	1.76152	1.83e-09	2.32
MFSD6L	Down	1.96e-08	-1.40605	0.00213	-1.10945	7.99e-18	-1.4
MGLL	Up	2.57e-05	1.15353	2.25e-07	1.51381	-	-
MGP	Up	-	-	1.55e-05	1.41232	0.00143	1.08
MIA	Up	-	-	1.97e-06	3.14872	7.73e-07	2.35
MIA3	Down	-	-	2.75e-06	-1.24528	6.09e-17	-1.28
MICAL2	Up	6.55e-12	1.99442	-	-	2.42e-11	1.04
MICALL2	Up	-	-	7.44e-10	1.56678	3.32e-10	1.5
MICB	Up	-	-	0.000258	1.19931	1.28e-09	1.28
MIS18BP1	Up	4.42e-07	1.21662	6.01e-05	1.06593	4.65e-11	1.17
MIXL1	Down	6.72e-06	-1.02135	3.95e-10	-1.78985	-	-
MKI67	Up	4.65e-07	2.08978	1.3e-05	1.14135	-	-
MLLT11	Up	0.00448	1.01862	-	-	3.15e-16	1.73
MLYCD	Down	1.46e-08	-1.21591	2.76e-06	-1.30041	1.31e-19	-1.39
MMD	Up	4.72e-07	1.82835	-	-	1.64e-18	1.66
MMP1	Up	1.32e-05	3.62115	1.45e-05	2.83939	-	-
MMP10	Up	-	-	1.42e-05	1.81424	4.01e-05	1.88
MMP11	Up	7.63e-05	1.95218	2.59e-11	3.88138	2.29e-27	4.86
MMP12	Up	4.44e-05	3.00687	-	-	4.99e-09	3.53
MMP14	Up	1.96e-06	1.36912	1.1e-08	2.06537	1.85e-30	2.25
MMP2	Up	1.13e-05	1.69553	0.000219	1.41479	-	-
MMP3	Up	0.0499	1.0704	0.000197	1.56947	3.29e-06	1.89
MMP7	Up	-	-	5.43e-05	1.66615	0.000226	1.59
MND1	Up	-	-	0.000113	1.1226	1.21e-07	1.12
MOB1A	Up	2.59e-12	1.69128	-	-	2.86e-24	1.09
MOS	Down	1.52e-05	-1.16524	3.32e-07	-1.30164	-	-
MOXD1	Up	3.7e-05	1.59147	0.000385	1.41	1.88e-14	2.49
MPP7	Down	0.000171	-1.00127	-	-	8.33e-10	-1.46
MPZL2	Up	2.74e-05	1.86563	2.36e-07	1.17857	-	-
MR1	Up	1.04e-05	1.05252	-	-	8.79e-17	1.24
MRC2	Up	-	-	8.33e-07	1.79037	2.8e-18	2.06
MS4A14	Up	1.09e-05	1.23076	0.000665	1.15897	-	-
MSN	Up	7.66e-08	1.07716	1.07e-05	1.06866	6.17e-31	2
MSR1	Up	0.0025	1.28617	6.17e-05	1.36563	-	-
MSRB1	Down	3.89e-06	-1.06111	2.12e-07	-1.75328	9.61e-26	-2.39
MST1R	Up	0.000655	1.10257	6.6e-09	2.07173	1.94e-36	-1.37
MT1E	Down	2.7e-06	-1.62002	-	-	2.7e-08	-1.2
MT1F	Down	-	-	0.00106	-1.43846	6.54e-16	-1.99
MT1G	Down	2.77e-06	-2.3369	0.000961	-2.40432	9.43e-09	-3.43
MT1H	Down	5.68e-08	-1.22812	0.000518	-2.57669	6.79e-13	-3.8
MT1M	Down	4.35e-05	-1.55094	-	-	5.87e-11	-2.71
MT1X	Down	1.56e-05	-1.41404	2.09e-05	-1.58728	1.23e-12	-2.35
MTMR11	Up	2.8e-07	1.99396	4.84e-09	2.03221	-	-
MT-ND6	Down	8.8e-05	-1.45358	8.48e-05	-1.3334	-	-
MTUS2	Down	2.28e-10	-1.7313	1.4e-05	-1.90328	-	-
MUC13	Up	4.37e-05	3.50966	0.00012	1.88326	2.7e-06	2.14
MUC17	Up	0.0263	2.23404	0.000793	2.70628	0.0013	1.81
MUC4	Up	0.0311	1.44594	8e-06	2.59287	-	-
MUC6	Down	-	-	0.000593	-1.22793	0.00243	-1.4
MUCL3	Up	-	-	1.23e-05	3.74076	0.00232	1.91
MX1	Up	0.000599	1.4781	7.46e-07	1.52303	-	-
MX2	Up	3.05e-05	1.42898	7.23e-06	1.2628	2.58e-14	2.28
MXD1	Up	1.36e-06	1.93334	1.24e-05	1.29446	1.22e-17	2.04
MXRA5	Up	8.35e-07	1.6974	-	-	4.25e-22	2.66
MXRA8	Up	-	-	6.15e-10	2.02057	7.75e-16	1.67
MYB	Up	0.00492	1.33943	1.96e-05	1.80806	-	-
MYEOV	Up	-	-	0.00111	1.02366	1.95e-08	2.18
MYH7	Down	-	-	2.26e-08	-1.38925	1.87e-26	-1.08
MYL12A	Up	6.59e-09	1.20121	-	-	3.45e-31	1.69
MYLK2	Down	9.81e-06	-1.32631	0.00338	-1.57007	-	-
MYO1E	Up	4.62e-11	1.64621	1.98e-06	1.23152	5.51e-34	2.17
MYOF	Up	1.04e-09	2.19796	1.71e-08	1.49681	-	-
MYRIP	Down	2.7e-10	-1.74291	1.6e-06	-1.67812	2.15e-20	-1.48
NAA50	Up	2.4e-08	1.05013	-	-	6.63e-14	1.21
NAB1	Up	6.83e-05	1.03998	-	-	2.69e-14	1.09
NABP1	Up	9.7e-07	1.09171	9e-05	1.02173	-	-
NAGA	Up	5.53e-09	1.23523	-	-	5.94e-25	1.59
NALCN	Up	-	-	0.000205	1.24132	6.07e-09	1.62
NCAPG	Up	1.52e-05	1.53704	-	-	8.92e-12	1.92
NCF2	Up	6.91e-05	1.26541	0.00359	1.03731	-	-
NCK1	Up	1.82e-07	1.26534	-	-	5.15e-19	1.28
NCKAP1L	Up	2.92e-06	1.62076	-	-	8.02e-08	1.15
NDC80	Up	6.27e-05	1.27476	3.57e-06	1.76848	3.69e-12	1.92
NECTIN4	Up	-	-	1.01e-05	1.76945	4.87e-16	3.29
NEK2	Up	-	-	9.84e-05	1.11273	3.35e-12	2.51
NEURL1	Down	7.4e-07	-1.55971	-	-	1.21e-20	-1.82
NEURL1B	Up	-	-	7.92e-07	1.27822	1.87e-09	1.69
NFE2L3	Up	2.59e-05	1.42928	7.05e-07	1.13547	6.15e-21	2.6
NINJ2	Up	-	-	0.00136	1.13025	5.37e-20	1.88
NKD2	Up	-	-	1.55e-06	1.17228	1.29e-05	1.08
NMI	Up	1.55e-05	1.24134	-	-	1.01e-20	1.32
NMNAT3	Down	-	-	2.4e-05	-1.00272	1.1e-21	-1.41
NMU	Up	-	-	4.97e-06	3.02717	9.27e-12	3.24
NNMT	Up	4.23e-05	1.25889	2.68e-08	1.63424	1.14e-26	2.54
NOD2	Up	-	-	0.000103	1.43153	1.08e-13	1.49
NOS1	Down	3.85e-10	-1.48532	-	-	4.12e-11	-1.15
NOSIP	Down	6.26e-08	-1.01495	-	-	2.31e-33	-1.98
NOX4	Up	1.11e-07	2.41987	9.72e-07	1.09138	-	-
NPB	Down	8.79e-07	-1.09213	0.00222	-1.16836	-	-
NPC1	Up	3.36e-05	1.39517	-	-	2.38e-24	2.36
NPHS1	Down	2.9e-10	-1.79481	6.94e-06	-2.18322	1.05e-34	-2.54
NPM2	Down	1.42e-08	-1.05668	0.000193	-1.15003	8.29e-28	-1.22
NPR3	Up	-	-	3.69e-07	2.20264	1.09e-06	1.58
NPTX1	Up	-	-	7.3e-10	2.76665	7.09e-11	2.57
NPTX2	Down	4.85e-06	-1.40481	0.003	-1.17074	-	-
NQO1	Up	1.43e-08	2.87839	2.97e-06	1.49036	-	-
NR0B2	Down	0.000796	-1.15038	0.0032	-1.56259	5.12e-13	-2.9
NR5A2	Down	8.45e-06	-2.85954	8.68e-05	-1.70536	-	-
NRCAM	Down	4.67e-06	-2.15817	0.000252	-1.39884	-	-
NREP	Up	4.69e-06	1.59785	2.46e-06	1.65359	-	-
NRG4	Down	3.91e-07	-3.56655	1.69e-05	-2.04016	1.25e-27	-3.73
NRP2	Up	6.18e-09	1.56285	7.28e-06	1.13858	-	-
NRTN	Down	1.75e-10	-1.42751	1.19e-06	-1.69563	7.88e-36	-2.1
NT5C2	Up	8.51e-08	1.12373	0.00647	1.0055	-	-
NT5E	Up	1.03e-06	2.2851	0.000242	1.56151	3.91e-23	3.4
NTM	Up	8.63e-05	1.32843	7.55e-11	2.67213	-	-
NTRK2	Down	0.00256	-1.1379	0.00365	-1.00947	-	-
NUAK1	Up	6.94e-05	1.2104	2.17e-05	1.13631	4.15e-22	2.47
NUCB2	Down	1.32e-06	-1.58045	3.76e-05	-1.3941	1.26e-13	-1.22
NUFIP2	Up	1.12e-07	1.06605	-	-	7.46e-14	1.1
NUMBL	Up	-	-	9.83e-07	1.37578	1.23e-21	1.94
NUPR2	Down	-	-	3.61e-05	-1.23051	0.000643	-1.23
NUSAP1	Up	2.88e-05	1.50686	3.5e-05	1.41698	-	-
OAS1	Up	2.11e-06	2.09345	0.000626	1.31125	-	-
OAS2	Up	9.4e-08	2.42746	1.15e-05	1.17003	-	-
OAS3	Up	0.00149	1.07988	-	-	3.04e-17	2.68
ODAM	Up	-	-	0.000527	1.56179	0.000104	1.92
ODF3B	Up	-	-	1.51e-06	1.05759	5.3e-13	1.07
OLFM4	Up	0.0423	1.8076	0.00189	2.24859	0.0337	1.41
OLFML1	Up	0.000854	1.191	-	-	5.44e-10	1.26
OLFML2B	Up	9.05e-07	1.82084	0.00038	1.24239	5.8e-27	3.26
OLR1	Up	0.000349	1.75152	8.51e-05	1.82861	-	-
OMD	Up	0.0114	1.25629	-	-	3.94e-05	1.85
ONECUT1	Down	3.93e-08	-1.8455	-	-	9.07e-14	-2.62
OPN3	Up	0.000148	1.21377	-	-	1.39e-23	2.07
OR1D5	Down	9.17e-09	-2.44162	4.04e-08	-1.00619	-	-
OR2A14	Down	8.56e-07	-1.0769	-	-	6.85e-38	-1.62
OR5H1	Down	-	-	5.33e-06	-1.10413	1.77e-26	-1.28
OR8D4	Down	7.12e-08	-2.432	-	-	7.34e-34	-1.59
OR8H3	Down	5.64e-07	-1.0211	2.31e-07	-1.49199	-	-
OSBPL10	Up	2.5e-09	1.29734	1.35e-07	1.71737	-	-
OSBPL3	Up	3.52e-12	2.13263	5.99e-08	1.46192	-	-
OSTF1	Up	1.96e-10	1.48266	-	-	4.88e-21	1.01
OXTR	Up	-	-	3.75e-06	1.75702	2.42e-05	1.32
P2RX1	Down	1.64e-07	-1.63055	1.04e-07	-2.31723	4.71e-30	-4.14
P4HB	Down	-	-	8.02e-05	-1.12908	1.93e-17	-1.59
PABPC4	Down	9.79e-10	-1.12744	1.37e-06	-1.06809	-	-
PACSIN1	Down	-	-	0.000259	-1.15629	6.39e-27	-1.14
PACSIN2	Down	-	-	1.38e-06	-1.07034	5.55e-17	-1.42
PADI1	Up	-	-	1.99e-06	4.05989	3.83e-05	2.26
PAH	Down	0.000746	-1.82664	0.00677	-1.12102	7.39e-07	-1.56
PAIP2B	Down	-	-	7.76e-08	-2.28017	2.52e-18	-4.22
PAK2	Up	2.04e-08	1.23853	-	-	2.03e-21	1.03
PALLD	Up	1.47e-08	1.44206	1.02e-05	1.42497	-	-
PANX1	Up	2.72e-06	1.11815	-	-	3.09e-22	1.49
PARD6A	Down	2e-09	-1.50219	9.99e-08	-1.86393	-	-
PARM1	Down	-	-	7.01e-06	-1.274	1.05e-09	-1.57
PARP14	Up	2.55e-08	1.54443	8.11e-06	1.26513	6.09e-21	2.08
PARP4	Up	2.37e-09	1.62294	-	-	2.63e-14	1.01
PARPBP	Up	-	-	4.44e-05	1.3105	5.06e-15	1.5
PATL1	Up	8.64e-10	1.29152	-	-	7.66e-14	1.19
PBK	Up	0.0302	1.06988	0.00116	1.11446	7.38e-05	1.04
PBX4	Up	-	-	4.16e-05	1.5359	2.79e-07	1.3
PCBD1	Down	-	-	1.51e-05	-1.0561	5.06e-15	-1.09
PCDH18	Up	0.000175	1.41494	-	-	8.33e-14	1.77
PCDH7	Up	0.000324	1.01947	7.64e-07	1.70076	-	-
PCSK5	Up	0.000728	1.02361	2.82e-06	1.24878	4.66e-14	1.79
PCYT1B	Down	4.11e-10	-1.20168	4.84e-08	-1.65042	-	-
PDCD1LG2	Up	1.13e-05	1.8051	-	-	2.32e-08	1.35
PDCD4	Down	0.000341	-1.02416	0.00022	-1.19271	-	-
PDGFRB	Up	2.99e-05	1.09115	3.09e-07	1.49033	2.62e-22	2.12
PDIA2	Down	1.16e-06	-4.2431	0.00202	-3.47289	5.81e-12	-5.94
PDK4	Down	0.000164	-1.92993	3.38e-06	-1.49294	7.9e-09	-2.32
PDPN	Up	7.33e-08	1.53194	1.71e-07	1.72601	-	-
PDX1	Down	2.48e-09	-1.41598	-	-	1.18e-06	-1.37
PDZK1	Down	0.00371	-1.35732	0.00136	-1.09415	-	-
PEBP4	Down	3.41e-10	-1.64769	2.66e-07	-1.91816	1.76e-23	-2.17
PELI1	Up	2.12e-07	1.44517	-	-	7.25e-18	1.57
PELI2	Down	1.44e-06	-1.17645	0.000158	-1.02291	2.46e-18	-1.95
PERP	Up	0.000218	1.21628	-	-	6.53e-08	1.25
PEX5L	Down	1.17e-11	-2.29261	-	-	5.31e-30	-1.76
PEX7	Down	-	-	6.14e-07	-1.04424	8.34e-21	-1.68
PFKP	Up	-	-	1.09e-07	1.65144	5.11e-27	2.98
PGAM1	Up	7.05e-08	1.02694	-	-	3.39e-16	1.02
PGGHG	Down	4.34e-05	-1.1224	-	-	3.29e-11	-1.73
PGM2	Up	3.26e-08	1.26376	-	-	1.95e-18	1.28
PGM2L1	Up	2.38e-05	1.48892	2.22e-07	1.39977	7.86e-20	1.78
PGP	Down	-	-	5.11e-07	-1.93812	2.68e-28	-1.08
PHGDH	Down	4.35e-07	-1.634	2.67e-06	-1.87515	2.45e-15	-2.44
PHGR1	Up	-	-	0.00235	2.45822	0.00764	1.88
PHLDA2	Up	-	-	1.8e-08	1.94099	1.74e-15	2.44
PHTF2	Up	1.35e-08	1.3303	2.72e-05	1.10492	-	-
PHYHD1	Down	6.24e-06	-1.42599	6.43e-05	-1.19864	-	-
PHYHIPL	Down	0.000453	-1.10161	1.86e-05	-1.28455	-	-
PI15	Up	0.00474	1.51489	2.53e-05	1.69772	6.16e-10	2.49
PI3	Up	0.00317	1.58036	0.00861	1.14884	3.2e-09	2.97
PIEZO1	Up	-	-	1.22e-06	1.32889	2.96e-22	1.87
PIF1	Down	1.08e-07	-1.05772	2.84e-06	1.54073	5.02e-31	-3.79
PIFO	Down	0.022	-1.09811	-	-	5e-12	-1.41
PIGR	Up	0.0383	1.61043	-	-	0.012	1.12
PIK3CG	Up	5.74e-07	1.62291	-	-	3.58e-08	1.08
PIM1	Up	-	-	4.28e-05	1.01737	1.69e-10	1.11
PITX3	Down	3.04e-06	-1.0076	8.02e-06	-1.13927	-	-
PKIG	Down	3.32e-06	-1.07499	1.72e-05	-1.24476	-	-
PKM	Up	4.73e-09	1.43731	4.83e-07	1.3776	-	-
PKNOX2	Down	3.81e-10	-1.22305	-	-	5.36e-30	-1.29
PKP3	Up	-	-	0.00148	1.10864	9.53e-09	1.56
PLA2G12A	Down	2.14e-12	-1.41865	-	-	7.55e-21	-1.56
PLA2G1B	Down	0.00344	-4.2359	-	-	2.79e-05	-5.06
PLA2G7	Up	1.46e-07	2.4334	0.00115	1.38852	-	-
PLAC8	Up	2.74e-08	3.22512	3.27e-06	2.29205	-	-
PLAT	Up	4.1e-05	2.09762	1.35e-07	2.50925	-	-
PLAU	Up	1.25e-06	2.04297	1.11e-08	2.43878	-	-
PLAUR	Up	7e-07	1.40322	6.86e-05	1.86713	-	-
PLEK	Up	5.9e-05	1.47856	-	-	2.28e-07	1.43
PLEK2	Up	8.41e-05	1.50102	0.000139	1.36362	1.64e-13	2.43
PLEKHG1	Up	-	-	2.14e-05	1.40173	1.68e-33	2.41
PLEKHH3	Down	1.34e-10	-1.45787	-	-	3.71e-21	-1.08
PLEKHO1	Up	-	-	4.71e-06	1.53994	1.63e-23	2.19
PLIN2	Up	0.00149	1.16153	-	-	1.51e-11	1.73
PLIN5	Down	-	-	0.00296	-1.49526	1.22e-21	-2.17
PLOD2	Up	2.93e-05	1.45973	5.68e-05	1.02511	-	-
PLPP4	Up	-	-	1.62e-06	2.35072	1.18e-21	3.61
PLS1	Up	0.000374	1.52135	0.00174	1.08551	-	-
PLXDC1	Up	-	-	2.71e-07	1.1012	2.02e-17	2.25
PLXDC2	Up	2.12e-07	1.76261	3.89e-07	1.65393	3.01e-18	1.78
PLXNA2	Down	4.06e-06	-1.23114	1.64e-05	-1.28246	3.12e-24	-2.01
PLXNC1	Up	6.59e-06	1.45894	1.3e-05	1.02481	2.23e-21	2
PM20D1	Down	7.97e-12	-3.35239	6.5e-07	-3.99039	3.23e-24	-3.82
PMAIP1	Up	0.000608	1.19731	4.36e-06	1.73521	3.6e-19	2.69
PMP22	Up	1.16e-07	1.40668	1.84e-05	1.17223	-	-
PNLIP	Down	0.0105	-4.30317	0.00444	-4.34501	0.000107	-4.42
PNLIPRP1	Down	0.000208	-4.93908	0.00312	-3.1912	1.53e-15	-6.15
PNLIPRP2	Down	0.000258	-5.63535	-	-	5.24e-07	-5.4
PNP	Up	1.22e-09	1.98091	-	-	2.35e-20	1.83
PNPLA5	Down	7.3e-08	-1.14983	1.81e-06	-1.05037	-	-
POC1B	Up	3.08e-08	1.43272	-	-	1.88e-11	1.08
POF1B	Up	0.00116	1.47217	0.000158	1.17498	-	-
PON2	Up	4.51e-05	1.25174	6.41e-08	1.02627	-	-
POSTN	Up	5.24e-09	4.37855	4.58e-06	3.02613	-	-
POU2F2	Down	-	-	6.7e-09	-1.3795	1.33e-33	-1.61
PPARG	Up	0.000766	1.47502	7.11e-07	2.03394	-	-
PPP1R14C	Up	-	-	6.97e-06	1.33103	6.97e-06	1.42
PPP1R1A	Down	2.33e-08	-1.91245	-	-	1.41e-26	-1.55
PPP1R2	Up	4.18e-09	1.07791	-	-	3.39e-21	1.16
PRADC1	Down	-	-	1.2e-07	-1.01556	4.6e-16	-1.13
PRAG1	Up	-	-	1.15e-08	1.25363	1.67e-18	1.46
PRDM1	Up	4.77e-06	1.3551	0.000795	1.33403	-	-
PRDM13	Down	2.7e-07	-1.0905	0.00113	-1.1117	-	-
PRDX4	Down	1.15e-06	-1.257	1.58e-07	-1.97977	5.26e-24	-1.83
PRELID3B	Up	3.45e-09	1.59075	-	-	3.58e-10	1.16
PRKCI	Up	8.15e-06	1.31902	2.43e-05	1.0475	5.43e-15	1.34
PRKD3	Up	1.81e-05	1.01127	-	-	7.59e-25	1.46
PRLR	Down	0.000156	-1.25283	8.01e-07	-1.07725	1.23e-18	-2.21
PROS1	Up	1.02e-06	1.51717	-	-	6.19e-19	1.83
PROX1	Down	0.000188	-1.98643	-	-	9.19e-11	-2.66
PRR15L	Down	0.0171	-1.30377	-	-	0.00166	-1.08
PRRX1	Up	0.000161	1.55034	5.35e-05	1.70466	-	-
PRRX2	Up	-	-	3.39e-08	1.89938	2.32e-07	1.09
PRSS1	Down	0.0119	-3.12666	0.00577	-3.88045	2.71e-05	-4.27
PRSS16	Down	-	-	0.00519	-1.01752	1.96e-16	-2.15
PRSS23	Up	3.32e-06	1.51264	-	-	1.22e-18	1.43
PRSS3	Down	0.000652	-2.34509	0.00111	-3.53519	-	-
PSAT1	Down	0.000664	-1.60685	1.98e-08	-2.69554	-	-
PSMD1	Up	2.93e-10	1.29311	-	-	1.1e-23	1.01
PSMD14	Up	2.41e-09	1.39672	-	-	3.8e-15	1.14
PSMD6	Down	-	-	1.52e-07	-1.39805	2.77e-22	-1.62
PTF1A	Down	2.2e-11	-1.5715	1.18e-05	-3.53362	3.96e-16	-5.43
PTGER2	Up	9.66e-06	1.29785	0.000856	1.16934	6.89e-16	2.08
PTGER4	Down	-	-	4.23e-08	-1.48771	1.49e-14	-1.59
PTGIS	Up	0.00104	1.31301	0.000101	1.52487	5.63e-18	2.58
PTGS2	Up	0.0222	1.51467	3.56e-05	1.92335	6.65e-10	2.7
PTK6	Up	-	-	1.09e-05	1.84746	4.9e-08	1.29
PTPN12	Up	1.94e-06	1.00778	4.04e-07	1.15818	-	-
PTPN22	Up	2.16e-06	1.34163	0.00109	1.13919	-	-
PTPRC	Up	6.34e-07	2.08107	0.00149	1.37817	-	-
PTPRN	Down	0.000178	-1.51003	-	-	7.51e-29	-1.11
PTPRN2	Down	1.58e-07	-1.77167	0.00019	-1.15947	-	-
PTPRR	Up	0.0114	1.35747	1.93e-06	1.31809	-	-
PTTG1	Up	0.00138	1.01092	2.44e-06	1.74988	-	-
PXDN	Up	-	-	4e-07	1.91652	1.55e-25	2.58
PXMP2	Down	6.98e-05	-1.02395	1.04e-06	-1.52932	1.6e-18	-1.71
PYGB	Up	0.00018	1.10712	-	-	2.07e-09	1.52
QPRT	Down	-	-	2.04e-05	-1.18042	2.15e-09	-1.67
RAB23	Up	3.55e-06	1.68532	2.12e-06	1.34112	-	-
RAB26	Down	1.71e-09	-1.60461	-	-	8.45e-19	-3.16
RAB31	Up	3.21e-08	1.81479	0.000102	1.60681	1.79e-41	3.4
RAB3D	Down	1.19e-07	-1.53751	8.98e-06	-1.29571	1.79e-21	-1.07
RAB42	Up	-	-	0.00162	1.02646	6.54e-09	1.33
RAB8B	Up	8.49e-07	1.25533	-	-	1.1e-23	1.3
RACGAP1	Up	4.94e-05	1.30539	0.000132	1.08947	-	-
RADIL	Down	1.01e-07	-1.12735	0.00176	-1.22247	1.19e-25	-1.71
RAI14	Up	2.32e-07	1.63367	3.34e-08	1.16355	-	-
RALB	Up	1.63e-06	1.02404	-	-	5.2e-15	1.04
RAMP1	Down	7.64e-08	-1.3363	8.81e-05	-1.12429	1.54e-13	-1.72
RARRES1	Up	7.97e-05	1.33184	5.93e-06	1.64936	-	-
RARRES2	Down	3.11e-07	-1.60527	5e-06	-1.40122	2.25e-11	-1.42
RARRES3	Up	3.92e-07	1.48263	3.34e-06	1.40459	1.17e-22	3.15
RASAL2	Up	6.67e-08	1.10181	8.91e-07	1.31495	-	-
RASL10B	Down	1.48e-08	-1.19194	-	-	9.74e-23	-1.23
RASSF2	Up	5.12e-06	1.12147	0.00546	1.07738	-	-
RAX	Down	3.9e-07	-1.12582	-	-	5.02e-23	-1
RB1	Up	1.16e-06	1.38133	-	-	2.99e-14	1.02
RBMS1	Up	1.5e-11	1.19757	1.9e-07	1.47168	-	-
RBP1	Down	6.25e-08	-2.23745	3.75e-05	-1.56021	-	-
RBPJL	Down	1.28e-10	-3.3382	0.00194	-3.71716	3.48e-35	-5.05
RCN1	Up	3.84e-07	1.5286	-	-	2.66e-22	1.59
RCN3	Up	-	-	2.4e-05	1.50019	3.16e-10	1.11
RDH12	Down	3.05e-07	-1.09464	-	-	5.08e-11	-1.19
RECQL	Up	8.07e-07	1.53436	3.27e-06	1.04861	-	-
REEP3	Up	8.61e-08	2.5919	-	-	9.76e-19	2.17
REG1A	Down	0.0452	-2.56372	-	-	0.00102	-2.76
REG1B	Down	0.026	-3.4169	-	-	7.84e-05	-4.75
RELB	Up	-	-	4.4e-07	1.35856	2.73e-11	1.15
RFLNA	Up	-	-	3.63e-05	1.66569	4.21e-11	2.41
RFTN1	Up	-	-	9.73e-05	1.17956	2.04e-25	2.07
RGN	Down	1.08e-07	-2.74864	2.18e-05	-1.73851	-	-
RGS1	Up	0.000143	1.71869	0.00349	1.33936	2.06e-08	1.69
RGS16	Up	-	-	0.000211	1.47599	6.47e-08	1.81
RHBDL2	Up	0.00357	1.10924	3.47e-08	1.90478	4.54e-15	2.18
RHBG	Down	5.22e-08	-1.11342	7.82e-06	-1.11727	-	-
RHPN2	Up	-	-	0.00029	1.09375	5.49e-08	1.69
RIMS1	Down	5.32e-07	-1.00291	3.71e-05	-1.09201	-	-
RIPK2	Up	2.81e-05	1.0716	-	-	2.12e-10	1.04
RIT1	Up	3.08e-06	1.10407	-	-	1.8e-19	1.37
RNASE1	Down	0.000219	-1.07381	8.72e-07	-1.65314	-	-
RNASE6	Up	0.000674	1.31518	-	-	4.95e-11	1.48
RND3	Up	0.000384	1.12543	1.61e-05	1.62308	1.11e-17	1.51
RNF145	Up	1.17e-11	1.667	-	-	4.77e-21	1.39
RNF183	Up	-	-	5.68e-05	1.26436	6.04e-06	1.47
RNF186	Down	7.84e-05	-1.04242	0.00633	-1.92215	5.54e-17	-3.14
RNF19B	Up	2.16e-08	1.47443	4.5e-05	1.28442	-	-
RNF212	Down	6.33e-08	-1.52543	6.59e-05	-1.01399	-	-
ROCK1	Up	2.33e-09	1.49499	0.000102	1.16623	1.49e-27	-1.18
ROR2	Up	-	-	0.000942	1.08775	4.86e-20	2.25
RP2	Up	1.54e-08	1.27078	-	-	6.76e-25	1.48
RPH3AL	Down	1.58e-12	-1.81024	1.68e-05	-1.23201	8.09e-19	-1.47
RPL37	Down	-	-	7.51e-09	-1.0644	3.71e-20	-1.1
RPL3L	Down	4e-15	-2.15996	2.88e-07	-2.25293	9.43e-12	-1.98
RSAD2	Up	0.000244	1.48534	4.99e-10	2.15214	1.31e-17	3.3
RTKN2	Up	5.05e-06	1.4994	8.33e-06	1.24737	6.02e-07	1.08
RTN4RL2	Down	2.03e-07	-1.05488	3.77e-06	-1.46804	-	-
RTP4	Up	-	-	6.53e-06	1.03018	1.61e-12	1.6
RUNX1	Up	5.37e-07	1.10073	3.6e-07	1.69525	-	-
RYR2	Down	3.56e-06	-1.05489	-	-	9.95e-21	-1.64
S100A10	Up	6.4e-10	1.48199	1.1e-07	1.19335	3.72e-25	1.76
S100A11	Up	7.13e-09	1.67029	6.98e-07	1.67612	2.15e-33	2.53
S100A14	Up	-	-	5.72e-07	2.3407	5.93e-08	2.31
S100A16	Up	3.88e-08	2.25998	2.89e-08	1.61438	1.5e-27	2.68
S100A2	Up	-	-	2.83e-06	2.53496	0.0146	1.47
S100A4	Up	0.0415	1.1074	6.28e-07	2.0409	-	-
S100A6	Up	6.73e-06	1.191	5.74e-11	2.38989	2.19e-33	2.1
S100P	Up	0.00255	1.25306	1.1e-08	4.93292	3.92e-23	5.21
SAMD9	Up	4.48e-08	2.62878	1.59e-05	1.02012	1.45e-17	2.06
SAMD9L	Up	2.21e-08	2.02063	0.000359	1.27979	6.99e-10	1.24
SAMSN1	Up	0.000214	1.07796	0.00541	1.22626	9.14e-16	2.39
SARDH	Down	7.91e-11	-1.39578	3.5e-06	-2.01699	-	-
SCAMP5	Down	2.36e-07	-1.21794	7.05e-05	-1.13611	-	-
SCD	Up	5.32e-05	1.16133	0.000357	1.03901	3.87e-19	2.52
SCD5	Down	2.13e-06	-1.12473	0.000358	-1.01621	-	-
SCEL	Up	0.0363	1.42149	1.67e-05	2.70341	-	-
SCGB1C1	Down	9.27e-12	-1.38616	7e-05	-1.10752	-	-
SCGB1D2	Down	-	-	9.87e-07	-1.68303	2.48e-10	-1.45
SCGB3A1	Down	-	-	0.00211	-1.01266	0.0143	-1.09
SCGN	Down	0.00327	-2.27426	-	-	1.38e-05	-2.14
SCHIP1	Up	-	-	0.000171	1.45403	1.58e-27	2.5
SCIN	Up	0.035	1.06296	2.4e-06	1.30072	-	-
SCTR	Down	5.44e-06	-2.19051	0.00392	-1.41479	3.77e-06	-2.01
SDR16C5	Up	0.0124	1.00392	6.47e-07	1.65826	5.41e-11	2.56
SEC11C	Down	-	-	1.01e-07	-1.58791	1.84e-17	-1.9
SEC23A	Up	2.29e-11	1.73964	-	-	1.55e-34	1.66
SEC23IP	Up	4.21e-08	1.02874	-	-	1.07e-22	1.41
SEL1L	Down	7.55e-05	-1.21825	4.43e-06	-1.84395	1.43e-26	-1.29
SELPLG	Up	7.16e-06	1.13252	0.000913	1.02737	-	-
SEMA3A	Up	1.21e-05	1.95429	-	-	7.68e-10	1.79
SEMA3C	Up	2.35e-06	2.01402	0.000567	1.58356	2.01e-27	3.32
SEMA7A	Up	0.000111	1.43801	2.01e-07	2.00452	-	-
2023-09-11	Up	3.68e-07	1.10084	-	-	6.89e-14	1.22
2023-09-06	Up	4.4e-05	1.07527	7.29e-05	1.31329	-	-
2023-09-07	Up	5.63e-06	1.01136	1.06e-06	1.19941	-	-
SERP1	Down	-	-	7.08e-07	-1.19808	1.05e-23	-1.19
SERPINA1	Up	0.00281	1.04172	2.74e-05	1.36987	-	-
SERPINA4	Down	0.000268	-1.99375	-	-	9.62e-09	-2.38
SERPINA5	Down	0.000874	-2.15796	0.0033	-1.55291	4.53e-06	-2.57
SERPINA6	Down	0.00269	-1.38648	0.000792	-1.57	7.41e-07	-2.27
SERPINB3	Up	-	-	0.00239	1.81673	0.00153	1.87
SERPINB4	Up	-	-	0.000562	2.08768	0.0217	1.06
SERPINB5	Up	7.45e-05	2.4355	1.8e-07	3.3915	2.15e-22	5.02
SERPINB9	Up	4.83e-06	1.53374	0.00248	1.05229	3.07e-14	2.01
SERPINE2	Up	0.000173	1.37763	8.86e-05	1.28089	-	-
SERPINH1	Up	4.1e-07	1.32871	2.04e-08	1.75564	2.05e-28	2.48
SERPINI2	Down	7.74e-06	-4.56299	0.000383	-4.0232	1.94e-11	-6.47
SFN	Up	4.98e-06	1.92839	5.39e-12	4.63845	3.04e-13	2.49
SFRP2	Up	0.0117	1.70061	0.0019	1.52313	5.07e-15	2.78
SFRP4	Up	0.000898	1.9948	0.000831	1.70668	2e-09	2.41
SFRP5	Down	5.14e-06	-2.81087	0.000406	-1.82475	2e-09	-2.7
SFT2D2	Up	3.18e-10	1.55077	-	-	2.77e-13	1.24
SFTA2	Up	-	-	2.87e-05	1.76843	1.49e-07	2.35
SFTPD	Down	-	-	0.000453	-1.07074	5.3e-08	-1.24
SFXN2	Down	-	-	1.7e-05	-1.00417	2.18e-15	-1.56
SGIP1	Up	1.06e-07	1.39341	9.72e-09	1.74903	1.51e-11	1.43
SGPP2	Up	0.00448	1.01105	4.4e-07	1.51588	-	-
SH3BGRL3	Up	4.02e-08	1.26046	-	-	3.72e-19	1.38
SH3KBP1	Up	2.25e-10	1.2926	9.73e-05	1.00482	-	-
SH3PXD2A	Up	1.3e-06	1.77744	2.84e-08	1.57914	1.93e-21	2.15
SH3PXD2B	Up	1.88e-06	1.34235	-	-	1.51e-12	1.47
SHC3	Down	-	-	7.79e-06	-1.1812	1.85e-14	-1.35
SHCBP1	Up	7.55e-06	1.24034	-	-	6.32e-18	2.36
SHISA2	Up	-	-	1.45e-05	1.3155	4.18e-21	3.82
SIDT2	Down	2.5e-08	-1.13217	1.58e-07	-1.22282	2.79e-24	-1.66
SIM1	Down	9.49e-06	-1.44378	1.47e-06	-1.29791	-	-
SIX2	Down	3.85e-07	-1.05511	-	-	1.28e-32	-1.47
SKAP2	Up	1.22e-10	1.87531	0.000141	1.03146	2.68e-31	1.96
SKIL	Up	1.87e-08	1.53131	1.53e-08	1.5769	-	-
SLAMF7	Up	0.000436	1.52583	-	-	1.52e-09	2.1
SLAMF8	Up	0.000167	1.09653	0.000198	1.24724	2.2e-08	1.1
SLC12A2	Up	0.000127	1.69279	-	-	3.35e-07	1.27
SLC16A10	Down	9.86e-07	-1.52376	3.69e-06	-1.31654	1.52e-15	-2.53
SLC16A11	Down	-	-	6.3e-09	-1.4212	1.08e-29	-1.51
SLC16A12	Down	4.59e-06	-3.00315	0.000667	-1.80758	2.29e-12	-4.17
SLC16A3	Up	1.89e-07	1.31566	3.26e-09	2.49006	-	-
SLC16A4	Up	7.12e-06	2.02288	4.88e-06	1.38155	3.8e-14	2.22
SLC16A6	Up	0.000137	1.13369	0.000413	1.04641	-	-
SLC17A4	Down	0.00132	-2.14686	6.8e-07	-2.9532	4.43e-11	-2.83
SLC1A1	Up	0.00427	1.28056	9.01e-05	1.20324	0.000438	1.21
SLC1A2	Down	2.84e-06	-2.01112	2.02e-06	-1.93193	2.12e-16	-4.14
SLC20A1	Up	0.000393	1.16541	1.44e-05	1.09797	3.01e-12	1.27
SLC22A23	Down	5.58e-05	-1.09309	7.71e-07	-3.0015	-	-
SLC22A3	Up	0.00453	1.36255	-	-	6.83e-11	2.31
SLC22A4	Up	-	-	9.02e-07	1.06499	3.11e-15	1.64
SLC24A3	Up	-	-	4.11e-08	2.02483	1.98e-18	2.35
SLC25A12	Up	3.55e-06	1.10239	-	-	5.19e-20	1.31
SLC25A15	Down	4.32e-08	-1.62011	9.57e-06	-1.20704	5.76e-22	-2.01
SLC25A20	Down	-	-	2.73e-06	-1.04321	1.22e-11	-1.11
SLC25A22	Down	5.33e-08	-1.04778	1.09e-05	-1.20864	3.06e-21	-1.47
SLC25A34	Down	1.77e-08	-1.03897	-	-	4.26e-21	-1.35
SLC25A47	Down	6.87e-07	-1.03175	1.49e-07	-1.30174	-	-
SLC2A1	Up	2.93e-06	2.39012	5.41e-06	2.22451	6.23e-21	3.83
SLC2A11	Down	5.45e-09	-1.00456	1.29e-07	-1.26589	-	-
SLC2A3	Up	0.00158	1.23753	0.00228	1.14997	-	-
SLC30A2	Down	3.27e-08	-2.05933	0.00065	-2.59396	-	-
SLC35A3	Up	1.05e-06	1.32701	-	-	1.97e-07	1.02
SLC35F2	Up	3.44e-06	1.4391	-	-	2.58e-08	1.02
SLC37A1	Up	-	-	4.81e-06	1.01504	1.14e-09	1.01
SLC38A3	Down	3.69e-06	-2.48375	9.89e-07	-1.54758	1.01e-33	-1.55
SLC38A5	Down	0.00719	-1.14712	3.19e-05	-2.06581	4.02e-11	-2.07
SLC3A1	Down	0.00553	-2.30831	0.00304	-1.60965	1.65e-18	-2.92
SLC41A1	Down	4e-08	-1.50197	4.14e-07	-1.34731	7.47e-31	-2.24
SLC43A1	Down	1.32e-09	-2.38232	2.51e-06	-2.23628	9.3e-24	-3.89
SLC44A1	Up	3.98e-09	1.47132	-	-	3.28e-18	1.31
SLC44A4	Up	0.000255	2.0178	9.44e-08	2.12649	-	-
SLC4A4	Down	0.000337	-2.64753	0.000504	-2.12084	-	-
SLC4A7	Up	5.43e-08	1.52679	-	-	9.02e-12	1.18
SLC5A3	Up	9.95e-08	1.96002	-	-	3.3e-07	1.18
SLC6A14	Up	6.5e-07	3.93005	3.25e-06	2.99596	2.08e-14	4.65
SLC6A6	Up	1.61e-09	1.92599	5.31e-08	1.89435	-	-
SLC7A2	Down	7.21e-05	-1.75458	0.00058	-1.15086	-	-
SLC8A2	Down	-	-	8.47e-05	-1.83406	1.14e-28	-1.24
SLC9A9	Up	5.31e-05	1.14538	-	-	6.34e-09	1.27
SLC9B2	Up	1.55e-05	1.77781	3.52e-07	1.2159	1.72e-09	1.87
SLFN12	Up	2.66e-06	1.3667	-	-	2.4e-15	1.3
SLFN13	Up	9.07e-10	1.81652	1.56e-06	1.34262	-	-
SLFN5	Up	1.09e-06	1.33084	-	-	1.86e-08	1.27
SLMAP	Up	1.03e-06	1.10183	-	-	0.000312	1.06
SLPI	Up	1.34e-05	2.12151	0.00113	1.36075	3.21e-15	2.78
SMC4	Up	2.83e-10	1.64368	6.88e-06	1.31341	-	-
SMC6	Up	1.31e-08	1.34418	1.53e-05	1.1677	-	-
SMG1	Up	2.05e-07	1.04371	0.00899	1.00921	-	-
SMPD3	Up	-	-	0.000128	1.30869	3.31e-06	1.38
SMPDL3B	Down	2.04e-07	-1.53619	3.92e-05	-1.45801	-	-
SMS	Up	1.05e-09	1.09509	-	-	3.54e-23	1.45
SNAI2	Up	8.9e-06	2.03304	-	-	2.83e-14	1.92
SNCAIP	Up	-	-	5.7e-05	1.17179	1.65e-10	1.54
SNCB	Down	1.43e-08	-1.16893	0.00374	-1.01652	-	-
SNTA1	Down	4.95e-09	-1.06986	-	-	1.66e-27	-1.17
SNX10	Up	0.00146	1.05534	-	-	6.54e-07	1.04
SOX11	Up	-	-	5.18e-06	1.49701	1.27e-05	1.12
SP140	Up	0.000475	1.23788	0.000102	1.5465	-	-
SP140L	Up	4.62e-06	1.26602	-	-	1.05e-08	1.01
SP8	Down	1.77e-08	-1.10955	0.000166	-1.54338	-	-
SPACA3	Down	8.26e-08	-1.236	3.28e-09	-3.17496	4.32e-32	-3.84
SPAG4	Down	2.67e-10	-1.44997	1.41e-06	-1.54155	1.75e-15	-2.65
SPARC	Up	7.33e-11	2.01262	2.4e-06	1.70649	3.09e-18	1.19
SPATA21	Down	-	-	0.00168	-1.28072	4.63e-21	-1.17
SPC25	Up	-	-	0.000795	1.09265	3.49e-07	1.39
SPDL1	Up	1.67e-07	1.43067	-	-	2.33e-19	1.77
SPINK1	Down	0.00142	-2.69221	-	-	0.00177	-1.9
SPON1	Up	4.97e-05	1.6996	0.000657	1.42038	2.71e-10	1.89
SPRED1	Up	5.37e-07	1.04634	-	-	3.54e-17	1.66
SPRR1A	Up	-	-	4.42e-05	2.55317	0.0141	1.3
SPRR1B	Up	-	-	0.00338	1.71592	0.000482	2.25
SPSB4	Down	1.62e-09	-1.56211	0.000672	-1.01056	-	-
SPTLC2	Up	2.66e-10	1.25139	-	-	3.32e-21	1.27
SPX	Down	9.33e-10	-3.19126	3.74e-07	-2.62927	1.3e-28	-5.68
SQLE	Up	6.35e-07	1.90667	5.29e-05	1.00027	1.04e-07	1.25
SRGN	Up	3.7e-05	1.12428	-	-	2.58e-12	1.54
SRM	Down	-	-	2.12e-05	-1.21027	2.13e-17	-1.1
SRPRB	Down	-	-	6.77e-08	-1.34195	6.73e-21	-1.26
SRPX2	Up	1.61e-07	2.02589	2.31e-10	2.34431	1.27e-28	2.97
SSC4D	Down	1.78e-08	-1.10815	1.57e-05	-1.18644	-	-
SSR1	Down	-	-	5.8e-06	-1.08559	6.93e-14	-1.13
SSR4	Down	2.42e-06	-1.27584	8.04e-08	-1.41478	2.2e-19	-1.38
SSTR3	Down	2.8e-06	-1.04363	0.000102	-1.24983	-	-
ST6GALNAC1	Up	-	-	1.58e-07	2.58485	4.83e-07	2.13
STAMBPL1	Up	2.57e-09	1.74571	-	-	2.74e-14	1.44
STARD4	Up	-	-	3.4e-06	1.06991	1.95e-09	1.08
STC2	Down	3.21e-06	-1.0199	4.48e-05	-1.20502	3.33e-06	-1.45
STEAP1	Up	6.32e-05	1.30492	0.000809	1.10203	-	-
STIL	Up	2.76e-05	1.45682	7.59e-06	1.24618	-	-
STK17B	Up	1.26e-07	1.52692	-	-	1.12e-10	1
STK38	Up	1.7e-07	1.03839	-	-	4.16e-25	1.6
STK38L	Up	0.000199	1.11886	-	-	5.51e-10	1.2
STMN2	Up	-	-	0.000454	1.21539	1.6e-08	2.32
STON1	Up	-	-	0.000464	1.13254	3.55e-17	1.89
STS	Up	0.00153	1.06055	-	-	3.96e-15	1.89
STX7	Up	2.07e-09	1.29044	-	-	2.94e-17	1.08
STXBP6	Down	7.68e-05	-1.1486	0.000408	-1.21625	5.13e-09	-2.03
STYK1	Up	8.93e-06	1.3356	1.94e-08	2.26514	1.01e-05	1.13
SUCNR1	Up	0.00361	1.14265	-	-	0.000148	1.47
SULF1	Up	1.43e-11	3.45524	1.76e-09	3.32413	-	-
SULF2	Up	1.11e-07	1.78571	5.42e-08	2.10051	-	-
SUSD2	Up	-	-	8.72e-05	1.31346	7.04e-09	1.64
SV2B	Down	2.76e-06	-1.52567	0.00217	-1.12248	-	-
SYBU	Down	1.1e-09	-2.20486	2.44e-05	-1.76768	-	-
SYCN	Down	-	-	4.47e-05	-4.99382	1.13e-08	-6.6
SYNGR1	Down	2.13e-09	-1.12623	5.37e-07	-1.28302	-	-
SYNGR4	Down	9.48e-06	-1.02175	1.35e-05	-1.50403	-	-
SYP	Down	0.000108	-1.26398	-	-	5.48e-18	-1.17
SYPL2	Down	-	-	1.25e-06	-1.19038	2.84e-19	-1.29
SYT11	Up	1.43e-05	1.02159	-	-	2.77e-22	1.79
SYT13	Up	-	-	7.58e-05	1.14149	0.000602	1.5
SYT15	Down	1.55e-12	-1.38586	7.42e-09	-1.47242	-	-
SYTL1	Down	6.45e-10	-1.12988	0.000138	-1.14139	5.55e-17	-1.79
TACC3	Up	-	-	5.86e-05	1.3283	1.1e-09	1.19
TAP1	Up	1.19e-07	1.74587	6.67e-06	1.06	9.39e-19	2.02
TBC1D2	Up	-	-	9.79e-06	1.51469	2.16e-26	2.69
TBC1D24	Down	-	-	4.03e-05	-1.10197	1.41e-17	-1.38
TBK1	Up	5.33e-09	1.29609	-	-	1.28e-19	1.26
TBL1XR1	Up	6.69e-11	1.53543	-	-	2.13e-21	1.28
TCEA3	Down	1.7e-06	-2.34854	7.84e-05	-1.6963	1.16e-26	-1.35
TCF4	Up	1.1e-06	1.24595	9.06e-06	1.27488	-	-
TCN1	Up	8.99e-05	3.09256	0.00381	1.67867	3.7e-08	2.89
TDO2	Up	4.55e-06	1.82619	-	-	2.35e-11	2.44
TENT5C	Down	-	-	6.49e-08	-1.77947	3.14e-14	-2.56
TEP1	Up	-	-	4.29e-07	1.07521	2.73e-12	1.35
TF	Down	3.61e-10	-2.03851	-	-	3.44e-09	-2.15
TFF1	Up	0.00687	2.11721	0.000187	2.72889	1.44e-05	2.98
TGFBI	Up	1.44e-06	1.7146	8.56e-07	1.8213	1.48e-18	2.34
TGFBR1	Up	3.83e-09	1.25248	8.06e-07	1.13177	-	-
TGM2	Up	7.26e-08	2.03009	1.71e-05	1.91325	-	-
THBS1	Up	-	-	0.000103	1.27618	5.33e-10	1.05
THBS2	Up	1.31e-07	2.39474	2.22e-08	2.65891	1.59e-31	3.68
THY1	Up	3.22e-07	2.14879	1.2e-07	2.18335	1.35e-26	2.8
TIGAR	Up	1.39e-07	1.34715	-	-	1.19e-18	1.63
TIMP1	Up	1.87e-10	2.08158	2.77e-06	1.699	7.81e-25	2.75
TIMP2	Up	-	-	3.05e-07	1.47123	1.37e-21	1.62
TIMP3	Up	-	-	0.000132	1.10822	2.53e-08	1.08
TLR2	Up	2.13e-05	1.45266	-	-	4.21e-09	1.05
TM4SF1	Up	1.79e-05	1.13236	1.84e-06	1.01314	8.59e-08	1.14
TM7SF2	Down	1.78e-11	-1.4141	3.11e-06	-1.30648	4.73e-22	-1.27
TMC5	Up	2.76e-09	2.99947	2.31e-08	2.6035	-	-
TMED6	Down	0.000277	-2.67366	6.03e-05	-3.23234	5.62e-15	-5.72
TMEM105	Down	3.45e-06	-1.04606	-	-	6.29e-26	-1
TMEM119	Up	-	-	0.00163	1.22823	2.56e-05	1.13
TMEM125	Down	1.11e-08	-1.41577	-	-	1.43e-21	-2.14
TMEM154	Up	-	-	9.47e-05	1.31509	1.19e-16	2.04
TMEM158	Up	-	-	5.72e-05	1.45823	3.84e-17	2.76
TMEM173	Up	-	-	3.25e-08	1.4103	1.2e-13	1.39
TMEM176A	Up	7.66e-06	1.32646	-	-	1.13e-09	1.07
TMEM198	Down	1.66e-07	-1.22457	-	-	2.36e-27	-1.16
TMEM200A	Up	-	-	1.05e-06	1.69091	5.94e-30	3.31
TMEM266	Down	3.71e-08	-1.27195	2.08e-07	-1.93031	3.79e-23	-1.2
TMEM45A	Up	0.000499	1.45076	-	-	1.04e-06	1.15
TMEM45B	Up	8.69e-05	1.92021	8.37e-06	2.16208	2.87e-07	1.97
TMEM47	Up	0.000172	1.06715	-	-	1.08e-10	1.18
TMEM52	Down	6.36e-09	-1.53818	0.000282	-2.88557	1.38e-25	-3.76
TMEM87B	Up	2.45e-07	1.30141	-	-	8.61e-14	1.49
TMEM97	Down	8.05e-05	-2.05098	2.21e-05	-2.47911	1.77e-25	-2.66
TMOD3	Up	9.37e-08	1.23291	-	-	4.42e-12	1.13
TMPRSS4	Up	5.32e-07	3.51988	7.96e-09	3.44392	-	-
TMPRSS9	Down	2.46e-07	-1.03354	-	-	1.14e-17	-1.28
TMSB10	Up	-	-	3.99e-07	1.06661	9.37e-33	1.47
TMTC3	Up	4.28e-08	1.83976	-	-	2.31e-22	1.7
TNC	Up	6.07e-05	2.0212	0.000295	1.48452	1.15e-10	2.99
TNFAIP2	Up	-	-	1.02e-08	1.81075	1.74e-15	2.19
TNFAIP3	Up	-	-	0.000622	1.04871	1.04e-06	1.22
TNFAIP6	Up	0.000286	1.72685	8.19e-05	1.94164	4.33e-31	3.38
TNFRSF10D	Up	-	-	2.6e-06	1.06355	1.83e-08	1.55
TNFRSF11B	Up	-	-	0.000345	1.56949	5.46e-08	2.22
TNFRSF21	Up	-	-	3.6e-06	1.01664	3.93e-17	1.56
TNFSF10	Up	0.000713	1.07421	-	-	7.71e-07	1.06
TNFSF4	Up	2.1e-05	1.55039	0.000211	1.30474	4.16e-20	2.66
TNFSF9	Up	-	-	3.98e-06	2.0827	0.000228	1.01
TNS4	Up	0.00115	2.29019	9.17e-10	4.38422	-	-
TOP2A	Up	1.83e-09	2.66548	0.000612	1.32496	1.68e-14	2.17
TOR4A	Up	-	-	2.01e-06	1.42061	6.35e-16	1.89
TPM4	Up	3.82e-07	1.05876	8.86e-09	1.72662	-	-
TPRG1	Up	0.00118	1.01839	-	-	9.3e-09	2.1
TPRN	Down	7.33e-09	-1.56265	0.00204	-1.1085	-	-
TPST2	Down	3.4e-07	-1.77055	1.24e-07	-2.53471	-	-
TPX2	Up	3.78e-08	2.47703	0.00183	1.00153	1.87e-13	2.23
TRAF3IP3	Up	-	-	0.00256	1.42955	2.84e-06	1.39
TRAT1	Up	0.00351	1.18152	-	-	0.000925	1
TREM1	Up	-	-	0.000872	1.53455	9.52e-13	2.77
TRERF1	Up	4.45e-05	1.36758	-	-	3.03e-10	1.1
TRHDE	Down	1.9e-05	-2.16512	-	-	1.23e-16	-4.06
TRIM15	Up	-	-	1.98e-08	2.90806	2.59e-09	2.03
TRIM16	Up	3.5e-06	1.24036	-	-	4.51e-19	1.83
TRIM22	Up	9.27e-08	1.92558	0.000671	1.02144	1.28e-08	1.03
TRIM29	Up	0.000937	1.77642	1.38e-07	3.19411	4.13e-17	3.52
TRIM31	Up	0.00492	1.88406	3.31e-06	2.59771	9.37e-07	2.18
TRIM46	Down	-	-	0.000107	-1.13615	1.43e-29	-1.32
TRIM50	Down	1.31e-12	-1.98241	0.000486	-2.30395	1.56e-22	-2.04
TRIM59	Up	-	-	3.25e-05	1.09652	7.67e-17	2.03
TRIO	Up	-	-	2.68e-07	1.28424	3.9e-12	1.17
TRPC1	Up	-	-	3.89e-05	1.03535	1.92e-10	1.35
TRPS1	Up	7.09e-05	1.01356	1.9e-07	1.34388	7.18e-22	2.07
TRPV6	Down	2.4e-06	-2.19623	-	-	3.76e-11	-2.61
TSHZ2	Up	0.00049	1.58116	1.25e-05	1.04598	1.91e-16	2.09
TSHZ3	Up	1.68e-05	1.54795	3.55e-05	1.19345	1.13e-16	2.05
TSKU	Up	4.64e-06	1.15985	1.77e-06	1.09281	-	-
TSPAN1	Up	1.2e-09	3.79243	3.46e-07	2.56874	3.45e-22	3.43
TSPAN5	Up	0.000233	1.12892	6.31e-06	1.28386	1.23e-15	1.84
TSPAN8	Up	0.0315	1.5572	0.000321	1.28521	-	-
TTYH1	Down	1.06e-09	-1.51142	0.000122	-1.58353	-	-
TUBA1A	Up	3.39e-07	1.08021	-	-	1.87e-13	1.1
TUBA1B	Up	5.02e-12	1.32632	-	-	9.6e-27	1.1
TUBA1C	Up	1.4e-10	1.33726	5.41e-07	1.22448	4.47e-28	1.89
TUBA4A	Up	4e-06	1.16011	-	-	1.07e-16	1.73
TUBB	Up	1.65e-11	1.24744	-	-	2.96e-19	1.08
TUBB3	Up	-	-	1.07e-09	2.50287	4.96e-30	3.15
TUBB6	Up	-	-	0.000238	1.04437	1.55e-12	1.14
TWIST1	Up	-	-	2.69e-05	1.29694	5.85e-21	3.73
TWSG1	Up	1.82e-07	1.52676	-	-	5.82e-22	1.6
TXNDC9	Up	2.15e-06	1.09257	-	-	5.28e-12	1.01
TYMS	Up	-	-	0.000169	1.34327	1.08e-09	1.46
UACA	Up	7.76e-09	1.38173	2.59e-05	1.25038	-	-
UBA6	Up	5.36e-09	1.73422	-	-	2.54e-18	1.5
UBASH3B	Up	0.000185	1.00277	-	-	9.1e-19	2.41
UBE2D1	Up	2.32e-10	2.10383	-	-	3.07e-15	1.26
UBE2T	Up	6.78e-06	1.44583	5.75e-08	2.06682	1.86e-19	2.63
UBL4B	Down	1.12e-05	-1.01181	1.07e-06	-1.31904	-	-
UGCG	Up	1.14e-07	1.41437	-	-	8.33e-16	1.17
ULBP2	Up	-	-	7.33e-05	1.21015	7.06e-07	1.46
ULK1	Down	2.49e-11	-1.29558	-	-	3.95e-20	-1.23
UNC5B	Up	-	-	1.44e-05	1.27375	5.94e-12	1.22
UNC79	Down	0.00247	-1.2201	-	-	1.62e-24	-1.34
UTF1	Down	2.56e-08	-1.1005	-	-	3.39e-21	-1.04
VASP	Up	-	-	3.15e-06	1.1745	3.48e-24	2.07
VAV1	Up	-	-	0.000847	1.2359	1.6e-12	1.39
VCAN	Up	1.68e-10	3.0998	7.08e-08	2.39943	-	-
VCX2	Down	4.05e-07	-1.17229	-	-	4.02e-14	-4.48
VCY	Down	1.65e-07	-1.21081	3.2e-06	-1.46329	-	-
VDR	Up	9e-08	1.18635	1.22e-10	1.62451	-	-
VEGFC	Up	-	-	0.000265	1.29568	5.65e-16	1.76
VEPH1	Down	0.00118	-1.29552	0.0036	-1.14384	-	-
VILL	Up	-	-	3.16e-08	2.21847	3.23e-06	1.52
VIPR2	Down	2.69e-09	-1.41683	2.78e-08	-1.71823	3.84e-28	-1.52
VNN1	Up	0.000655	2.08432	9.22e-07	2.43298	1.84e-09	2.76
VPS37D	Down	1.03e-08	-1.20062	-	-	6.06e-37	-1.79
VSIG1	Up	0.00886	2.37896	0.00104	1.65433	-	-
VSIG2	Up	-	-	3.07e-06	2.05392	1.75e-06	2.24
VTCN1	Down	0.00587	-1.60117	-	-	4.55e-07	-2.07
WDHD1	Up	8.55e-05	1.13046	0.000267	1.00205	-	-
WDR86	Down	1.11e-06	-1.00572	0.000105	1.17322	-	-
WFDC2	Up	-	-	0.000421	1.53115	2.02e-08	2.53
WIPF1	Up	8.83e-06	1.02018	5.14e-05	1.24802	-	-
WNK2	Down	1.04e-12	-1.99554	3.44e-05	-1.19665	6e-16	-1.85
WNT10A	Up	-	-	0.000799	1.22932	6.4e-05	1.35
WNT5A	Up	0.00171	1.104	-	-	5.65e-11	2.19
XDH	Up	-	-	1.17e-06	2.31653	4.22e-11	2.47
XK	Down	-	-	0.000905	-1.27063	0.00018	-1.2
XRCC4	Up	4.53e-07	1.4644	7.59e-06	1.31262	-	-
YIPF2	Down	-	-	1.01e-05	-1.16844	2.22e-27	-1.28
YJEFN3	Down	4.46e-08	-1.06157	0.000253	-1.41086	6.91e-23	-1.05
YWHAH	Up	1.37e-09	1.25122	-	-	4.95e-24	1.07
ZBED2	Up	-	-	0.0029	1.56387	0.000109	1.77
ZBTB1	Up	1.14e-10	1.33166	7.55e-05	1.28899	-	-
ZBTB46	Up	-	-	1.9e-05	1.02926	2.77e-07	1.01
ZC3HAV1L	Up	3.99e-09	1.11601	3.89e-05	-1.37237	2.2e-25	2.14
ZEB1	Up	8.27e-06	1.28783	3.32e-06	1.57228	-	-
ZFHX4	Up	-	-	0.000189	1.1754	3.98e-13	2.09
ZFPM2	Up	-	-	0.00383	1.03443	1.53e-18	2.3
ZG16	Down	0.000414	-1.11588	0.00138	-2.27412	2.42e-13	-2.77
ZG16B	Up	-	-	0.000152	2.089	3.35e-08	2.7
ZNF267	Up	2.9e-07	1.54846	5.57e-07	1.41431	3.21e-14	1.18
ZNF28	Up	0.000457	1.01864	-	-	3.12e-10	1.24
ZNF395	Down	1.6e-08	-1.12244	-	-	2.79e-10	-1
ZNF444	Down	2.99e-09	-1.20546	-	-	8.46e-22	-1.22
ZNF462	Up	-	-	6.06e-06	1.05916	4.26e-15	1.31
ZNF469	Up	-	-	1.65e-07	2.35496	2.33e-24	2.65
ZNF503	Down	2.23e-12	-1.86515	2.78e-08	-1.13072	6.89e-09	-1.17
ZNF521	Up	1.7e-05	1.45779	1.07e-05	1.50959	-	-
ZNF532	Up	9.77e-07	1.03172	9.67e-08	1.12661	4.84e-29	2.37
ZNF575	Down	2.22e-06	-1.07035	-	-	1.83e-25	-1.24
ZNF703	Up	-	-	1.4e-07	1.14445	4.89e-16	1.77
ZNF710	Down	5.11e-09	-1.135	0.00412	-1.01379	8.53e-22	-1.34
ZNFX1	Up	1.04e-07	1.07052	-	-	6.55e-26	1.74
