# Supplementary material for: MicroRNA-130b Suppresses Malignant Behaviours and Inhibits the Activation of the PI3K/Akt Signaling Pathway by Targeting MET in Pancreatic Cancer
Source: Biochem Genet. 2024 Apr 12;63(2):1660–85. doi: 10.1007/s10528-024-10696-7 (PMC11929638; doi:10.1007/s10528-024-10696-7)
Supplement: Supplementary file 4 — Supplementary file4 (XLSX 11 KB) [file 10528_2024_10696_MOESM4_ESM.xlsx]

## Sheet: Sheet1
Online source 4 23 DEmiRNAs interact with 69 DEmRNAs retrieved from the miRWalk databases
miRNA ID	Up/down	mRNA ID	Up/down
hsa-miR-199a-5p	Up	ABAT	Down
hsa-miR-199a-5p	Up	DTNA	Down
hsa-miR-199a-5p	Up	CTH	Down
hsa-miR-199b-3p	Up	ADAMTSL3	Down
hsa-miR-24	Up	STC2	Down
hsa-miR-24	Up	SSR1	Down
hsa-miR-24	Up	SCAMP5	Down
hsa-miR-24	Up	CITED4	Down
hsa-miR-24	Up	ZNF395	Down
hsa-miR-27a	Up	DTNA	Down
hsa-miR-27a	Up	BRSK2	Down
hsa-miR-27a	Up	ABAT	Down
hsa-miR-27a	Up	CTH	Down
hsa-miR-324-5p	Up	PCYT1B	Down
hsa-miR-331-3p	Up	CBX7	Down
hsa-miR-331-3p	Up	ALX4	Down
hsa-miR-34a	Up	CTNND2	Down
hsa-miR-34a	Up	DPYSL4	Down
hsa-miR-34a	Up	CBFA2T3	Down
hsa-miR-34c-5p	Up	KCNK3	Down
hsa-miR-34c-5p	Up	DPYSL4	Down
hsa-miR-34c-5p	Up	CTNND2	Down
hsa-let-7d	Up	CGNL1	Down
hsa-let-7i	Up	CGNL1	Down
hsa-let-7i	Up	BEGAIN	Down
hsa-miR-125a-5p	Up	SLC25A15	Down
hsa-miR-125a-5p	Up	CBX7	Down
hsa-miR-125a-5p	Up	ANPEP	Down
hsa-miR-125a-5p	Up	BTG2	Down
hsa-miR-125a-5p	Up	VTCN1	Down
hsa-miR-125b	Up	SLC25A15	Down
hsa-miR-125b	Up	B3GALNT2	Down
hsa-miR-135b	Up	JADE1	Down
hsa-miR-145	Up	GAREM1	Down
hsa-miR-222	Up	SNCB	Down
hsa-miR-221	Up	SNCB	Down
hsa-miR-31	Up	NR5A2	Down
hsa-miR-31	Up	HCN1	Down
hsa-miR-31	Up	ALDH6A1	Down
hsa-miR-199a-3p	Up	ADAMTSL3	Down
hsa-miR-23a	Up	LRIG1	Down
hsa-miR-23a	Up	KCNK3	Down
hsa-miR-23a	Up	SLC4A4	Down
hsa-miR-23a	Up	GPSM1	Down
hsa-miR-23a	Up	PTGER4	Down
hsa-miR-200c	Down	DCBLD2	Up
hsa-miR-200c	Down	NUFIP2	Up
hsa-miR-200c	Down	CLIC4	Up
hsa-miR-200c	Down	CDH11	Up
hsa-miR-200c	Down	DCUN1D1	Up
hsa-miR-200c	Down	TBK1	Up
hsa-miR-200c	Down	CORO1C	Up
hsa-miR-200c	Down	FN1	Up
hsa-miR-217	Down	SEC23IP	Up
hsa-miR-217	Down	CSGALNACT2	Up
hsa-miR-217	Down	LMO7	Up
hsa-miR-217	Down	FRMD5	Up
hsa-miR-217	Down	FN1	Up
hsa-miR-130b	Down	TCF4	Up
hsa-miR-130b	Down	FRMD6	Up
hsa-miR-130b	Down	FOXF2	Up
hsa-miR-130b	Down	PGM2L1	Up
hsa-miR-130b	Down	CLTC	Up
hsa-miR-130b	Down	UBE2D1	Up
hsa-miR-130b	Down	SLC44A1	Up
hsa-miR-130b	Down	KLF7	Up
hsa-miR-130b	Down	FIBIN	Up
hsa-miR-130b	Down	TBL1XR1	Up
hsa-miR-130b	Down	ARAP2	Up
hsa-miR-130b	Down	BMPR2	Up
hsa-miR-130b	Down	TRPS1	Up
hsa-miR-130b	Down	PPARG	Up
hsa-miR-130b	Down	RACGAP1	Up
hsa-miR-130b	Down	KCTD20	Up
hsa-miR-130b	Down	MET	Up
hsa-miR-141	Down	PLEK	Up
hsa-miR-141	Down	TCF4	Up
hsa-miR-141	Down	VCAN	Up
hsa-miR-141	Down	FRMD6	Up
hsa-miR-141	Down	ZEB1	Up
hsa-miR-141	Down	FAM118B	Up
hsa-miR-141	Down	E2F3	Up
hsa-miR-141	Down	WIPF1	Up
