# Supplementary material for: MicroRNA-130b Suppresses Malignant Behaviours and Inhibits the Activation of the PI3K/Akt Signaling Pathway by Targeting MET in Pancreatic Cancer
Source: Biochem Genet. 2024 Apr 12;63(2):1660–85. doi: 10.1007/s10528-024-10696-7 (PMC11929638; doi:10.1007/s10528-024-10696-7)
Supplement: Supplementary file 5 — Supplementary file5 (XLSX 9 KB) [file 10528_2024_10696_MOESM5_ESM.xlsx]

## Sheet: Sheet1
Online source 5 KEGG functional annotation of miR-130b targeted genes
geneSet	description	Enrichment	pValue	userId
		Ratio
hsa05100	Bacterial invasion of epithelial cells	19.6514	0.004362	CLTC;MET
hsa05206	MicroRNAs in cancer	9.69467	0.017067	BMPR2;MET
hsa04390	Hippo signaling pathway	9.44286	0.017939	FRMD6;BMPR2
hsa04360	Axon guidance	8.30971	0.022829	BMPR2;MET
hsa05202	Transcriptional misregulation in cancer	7.81828	0.02559	PPARG;MET
hsa05016	Huntington disease	7.53472	0.027416	CLTC;PPARG
hsa04392	Hippo signaling pathway	25.0724	0.0392	FRMD6
hsa04144	Endocytosis	5.95984	0.042253	CLTC;ARAP2
hsa00500	Starch and sucrose metabolism	20.1972	0.048452	PGM2L1
hsa05216	Thyroid cancer	19.6514	0.049768	PPARG
