# Supplementary material for: MicroRNA-130b Suppresses Malignant Behaviours and Inhibits the Activation of the PI3K/Akt Signaling Pathway by Targeting MET in Pancreatic Cancer
Source: Biochem Genet. 2024 Apr 12;63(2):1660–85. doi: 10.1007/s10528-024-10696-7 (PMC11929638; doi:10.1007/s10528-024-10696-7)
Supplement: Supplementary file 6 — Supplementary file6 (XLSX 10 KB) [file 10528_2024_10696_MOESM6_ESM.xlsx]

## Sheet: Sheet1
Online source 6 KEGG functional annotation of MET and TBL1XR1
geneSet	description	UserId
hsa01521	EGFR tyrosine kinase inhibitor resistance	MET
hsa04010	MAPK signaling pathway	MET
hsa04014	Ras signaling pathway	MET
hsa04015	Rap1 signaling pathway	MET
hsa04020	Calcium signaling pathway	MET
hsa04151	PI3K-Akt signaling pathway	MET
hsa04360	Axon guidance	MET
hsa04510	Focal adhesion	MET
hsa04520	Adherens junction	MET
hsa05100	Bacterial invasion of epithelial cells	MET
hsa05120	Epithelial cell signaling in Helicobacter pylori infection	MET
hsa05144	Malaria	MET
hsa05200	Pathways in cancer	MET
hsa05202	Transcriptional misregulation in cancer	MET
hsa05205	Proteoglycans in cancer	MET
hsa05206	MicroRNAs in cancer	MET
hsa05208	Chemical carcinogenesis - reactive oxygen species	MET
hsa05211	Renal cell carcinoma	MET
hsa05218	Melanoma	MET
hsa05223	Non-small cell lung cancer	MET
hsa05225	Hepatocellular carcinoma	MET
hsa05226	Gastric cancer	MET
hsa05230	Central carbon metabolism in cancer	MET
hsa04310	Wnt signaling pathway	TBL1XR1
